# Supplementary material for: The IDA/IDA-LIKE and PIP/PIP-LIKE gene families in Arabidopsis: phylogenetic relationship, expression patterns, and transcriptional effect of the PIPL3 peptide
Source: J Exp Bot. 2015 Jun 10;66(17):5351–65. doi: 10.1093/jxb/erv285 (PMC4526919; doi:10.1093/jxb/erv285)
Supplement: Supplementary Data [file supp_erv285_jexbot148056_file002.xls]

## Sheet: PIPL3-regulated genes
Supplementary Dataset S3. Genes significantly (p<0.05) upregulated (log2>1.0) or downregulated (log2<0.7) by 3 h treatment with 100 nM PIPL3 peptide.
Agilent Probe ID	Locus ID	Description	log2 fold change	Adjusted p-value
A_84_P169033	At1g65970	TPX2 (thioredoxin-dependent peroxidase 2)	4.2347	0.0002
A_84_P20323	At3g49620	DIN11 (DARK INDUCIBLE 11), 2OG-Fe(II) oxygenase superfamily protein	3.5261	0.0013
A_84_P13130	At5g57220	CYP81F2 (cytochrome P450, family 81, subfamily F, polypeptide 2); involved in glucosinolate metabolism	3.3058	0.0001
A_84_P18821	At5g61160	AACT1 (anthocyanin 5-aromatic acyltransferase 1)	3.0368	0.0006
A_84_P19294	At1g26380	FAD-binding Berberine family protein	2.9694	0.0005
A_84_P17693	At4g16260	Glycosyl hydrolase superfamily protein	2.9360	0.0008
A_84_P812454	At1g02930	GSTF6 (GLUTATHIONE S-TRANSFERASE F6); alias: ERD11 (EARLY RESPONSIVE TO DEHYDRATION 11)	2.8404	0.0024
A_84_P14560	At3g26830	PAD3 (PHYTOALEXIN DEFICIENT 3); alias: CYP71B15 (Cytochrome P450 71B15)	2.8342	0.0026
A_84_P69204	At1g21110	IGMT3 (INDOLE GLUCOSINOLATE O-METHYLTRANSFERASE 3)	2.8135	0.0002
A_84_P65264	At3g15356	LEC (Lectin-like protein)	2.8022	0.0005
A_84_P21049	At2g26560	PLA IIA (PHOSPHOLIPASE A 2A)	2.7780	0.0005
A_84_P20237	At1g26420	FAD-binding Berberine family protein	2.6964	0.0008
A_84_P585411	At1g60740	PRX2D (Peroxiredoxin-2D); thioredoxin reductase (EC 1.11.1.15)	2.6215	0.0002
A_84_P860334	At2g33830	DORMANCY ASSOCIATED GENE 2 (DRM2); dormancy/auxin associated family protein	2.5459	0.0017
A_84_P21264	At3g48360	BT2 (BTB and TAZ domain protein 2)	2.5244	0.0004
A_84_P22787	At1g02920	GSTF7 (GLUTATHIONE S-TRANSFERASE F7); phi class glutathione S-transferase	2.5008	0.0029
A_84_P14441	At2g29460	ATGSTU4 (ARABIDOPSIS THALIANA GLUTATHIONE S-TRANSFERASE TAU 4)	2.4887	0.0038
A_84_P228049	At5g63160	BT1 (BTB and TAZ domain protein 1); BTB and TAZ domain protein	2.4624	0.0002
A_84_P74014	At3g11340	UGT76B1 (UDP-DEPENDENT GLYCOSYLTRANSFERASE 76B1); Cytokinin-N-glucosyltransferase-like protein	2.4423	0.0270
A_84_P22966	At2g44480	BGLU17 (beta glucosidase 17)	2.3899	0.0020
A_84_P12184	At5g56870	BGAL4 (beta-galactosidase 4)	2.3724	0.0005
A_84_P12863	At4g13420	ATHAK5 (ARABIDOPSIS THALIANA HIGH AFFINITY K+ TRANSPORTER 5)	2.3665	0.0062
A_84_P21212	At3g16530	Legume lectin family protein	2.3197	0.0012
A_84_P199304	At1g19610	PDF1.4 (Plant Defensin 1.4); alias LCR78 (LOW-MOLECULAR-WEIGHT CYSTEINE-RICH 78)	2.3002	0.0005
A_84_P21400	At4g23700	ATCHX17 (cation/H+ exchanger 17); member of Putative Na+/H+ antiporter family	2.2205	0.0012
A_84_P20656	At5g46050	ATPTR3 (ARABIDOPSIS THALIANA PEPTIDE TRANSPORTER 3)	2.2197	0.0038
A_84_P17749	At5g15120	Protein of unknown function (DUF1637)	2.2029	0.0181
A_84_P292144	At3g23550	LAL5 (MATE efflux family protein)	2.1742	0.0004
A_84_P168853	At3g02550	LBD41 (LOB domain-containing protein 41)	2.1701	0.0330
A_84_P843906	At1g72060	serine-type endopeptidase inhibitors	2.1412	0.0003
A_84_P76184	At5g24110	ATWRKY30 (ARABIDOPSIS THALIANA WRKY DNA-BINDING PROTEIN 30)	2.1166	0.0002
A_84_P10039	At1g27020	Protein of unknown function (DUF1338)	2.1089	0.0210
A_84_P517001	At1g33055	unknown protein	2.0259	0.0023
A_84_P805186	At4g02520	ATGSTF2 (glutathione S-transferase PHI 2)	2.0160	0.0017
A_84_P762419	At3g15518	unknown protein	2.0076	0.0008
A_84_P15781	At4g37370	CYP81D8 (cytochrome P450, family 81, subfamily D, polypeptide 8)	2.0066	0.0008
A_84_P11721	At3g15500	ANAC055 (NAC domain containing protein 55)	1.9958	0.0005
A_84_P23149	At3g46660	UGT76E12 (UDP-glucosyl transferase 76E12)	1.9760	0.0035
A_84_P21703	At5g13080	ATWRKY75 (ARABIDOPSIS THALIANA WRKY DNA-BINDING PROTEIN 75)	1.9746	0.0331
A_84_P192434	At4g36850	PQ-loop repeat family protein / transmembrane family protein	1.9106	0.0005
A_84_P296824	At3g15450	Glutamine amidotransferase class-II (GATase) related protein	1.9061	0.0015
A_84_P11697	At3g10040	HRA1, HYPOXIA RESPONSE ATTENUATOR1; Myb-like transcription factor	1.9054	0.0402
A_84_P15590	At3g48850	PHT3.2 (phosphate transporter 3.2)	1.9007	0.0031
A_84_P16831	At5g27420	CNI1 (carbon/nitrogen insensitive 1); also named as ATL31; a RING type ubiquitin ligase	1.8852	0.0002
A_84_P152118	At1g52200	PLAC8 family protein	1.8538	0.0103
A_84_P15531	At3g26500	PIRL2 (plant intracellular ras group-related LRR 2)	1.8176	0.0007
A_84_P14131	At5g20250	DIN10 (DARK INDUCIBLE 10); encodes a member of glycosyl hydrolase family 36	1.8118	0.0005
A_84_P10209	At5g25930	Leucine-rich repeat protein kinase family protein	1.8046	0.0012
A_84_P769565	At5g44585	unknown protein	1.7912	0.0058
A_84_P17210	At1g51890	Leucine-rich repeat protein kinase family protein	1.7871	0.0075
A_84_P10330	At5g65600	Concanavalin A-like lectin protein kinase family protein	1.7820	0.0012
A_84_P11446	At1g15520	ABCG40 (ATP-BINDING CASSETTE FAMILY G40); ABC transporter family	1.7618	0.0149
A_84_P226889	At4g20000	AtVQ28 (VQ motif protein 28); VQ motif-containing protein	1.7500	0.0044
A_84_P166103	At5g08240	unknown protein	1.7497	0.0005
A_84_P23220	At3g63380	ACA12 (Calcium-transporting ATPase 12); plasma membrane-type (Ca(2+)-ATPase isoform 12	1.7471	0.0096
A_84_P829748	At5g20960	AAO1 (aldehyde oxidase 1); Encodes aldehyde oxidase AA01.	1.7408	0.0037
A_84_P559517	At1g28330	DRM1 (DORMANCY-ASSOCIATED PROTEIN 1); dormancy-associated protein (DRM1)	1.7294	0.0014
A_84_P18552	At4g21120	AAT1 (CATIONIC AMINO ACID TRANSPORTER 1)	1.7146	0.0012
A_84_P14226	At1g10070	ATBCAT-2 (branched-chain amino acid transaminase 2)	1.7111	0.0005
A_84_P18414	At1g02610	RING/FYVE/PHD zinc finger superfamily protein	1.7086	0.0018
A_84_P194694	At2g38860	YLS5 (yellow-leaf-specific gene 5), proteaseI (pfpI)-like protein	1.6961	0.0017
A_84_P128906	At2g15390	FUT4 (fucosyltransferase 4)	1.6913	0.0003
A_84_P814710	At1g14870	PCR2 (PLANT CADMIUM RESISTANCE 2)	1.6892	0.0109
A_84_P816113	At4g38540	MO2 (Monooxygenase 2), UbiH-domain protein, FAD-dependent oxidoreductase	1.6842	0.0019
A_84_P529186	At5g44575	unknown protein	1.6743	0.0381
A_84_P15864	At5g18470	Curculin-like (mannose-binding) lectin family protein	1.6699	0.0039
A_84_P533868	At1g49000	unknown protein	1.6681	0.0009
A_84_P17447	At3g13790	ATCWINV1 (ARABIDOPSIS THALIANA CELL WALL INVERTASE 1)	1.6676	0.0017
A_84_P139169	At1g67810	SUFE2 (SULFUR E 2), Fe-S metabolism associated SufE domain protein	1.6555	0.0002
A_84_P728206	At5g23425	No TAIR annotation	1.6549	0.0060
A_84_P16794	At1g18390	Wall-associated receptor kinase	1.6518	0.0006
A_84_P12477	At1g79680	WAKL10 (WALL ASSOCIATED KINASE (WAK)-LIKE 10)	1.6513	0.0016
A_84_P23050	At3g04720	HEL (HEVEIN-LIKE); alias: PR4 (PATHOGENESIS-RELATED 4)	1.6500	0.0085
A_84_P277490	At2g02930	ATGSTF3 (glutathione S-transferase F3)	1.6452	0.0020
A_84_P861080	At3g20395	RING/U-box superfamily protein	1.6410	0.0031
A_84_P16454	At1g26410	FAD-binding Berberine family protein	1.6376	0.0008
A_84_P824281	At1g66700	PXMT1 (S-adenosyl-L-methionine-dependent methyltransferases superfamily protein)	1.6306	0.0058
A_84_P12570	At2g28120	Major facilitator superfamily protein	1.6304	0.0005
A_84_P23929	At2g18700	ATTPS11 (trehalose phosphatase/synthase 11)	1.6259	0.0080
A_84_P611334	At2g22880	AtVQ12 (VQ motif protein 12); VQ motif-containing protein	1.6222	0.0023
A_84_P12547	At2g30750	CYP71A12 (cytochrome P450, family 71, subfamily A, polypeptide 12)	1.6180	0.0010
A_84_P831728	At5g17220	ATGSTF12 (ARABIDOPSIS THALIANA GLUTATHIONE S-TRANSFERASE PHI 12)	1.5988	0.0028
A_84_P16942	At5g64120	PER71 (Peroxidase 71) (ATP15a) (ATPO2) (EC 1.11.1.7)	1.5979	0.0446
A_84_P537274	At1g66600	WRKY63 (WRKY transcription factor 63); alias: ABO3 (ABA overly sensitive mutant 3)	1.5914	0.0108
A_84_P813465	At2g15890	MEE14 (maternal effect embryo arrest 14)	1.5889	0.0004
A_84_P18976	At1g30730	FAD-binding Berberine family protein	1.5855	0.0080
A_84_P241449	At1g28190	unknown protein	1.5844	0.0005
A_84_P17794	At5g39610	NAC6 (NAC domain containing protein 6); alias: ORE1 (ORESARA 1), ANAC092	1.5841	0.0054
A_84_P15742	At4g27450	Aluminium induced protein with YGL and LRDR motifs	1.5776	0.0014
A_84_P541841	At1g51920	unknown protein	1.5743	0.0010
A_84_P613251	At3g18250	Putative membrane lipoprotein	1.5742	0.0072
A_84_P24042	At3g26210	CYP71B23 (cytochrome P450, family 71, subfamily B, polypeptide 23)	1.5652	0.0111
A_84_P19074	At1g18570	HIG1 (HIGH INDOLE GLUCOSINOLATE 1); MYB51 transcription factor	1.5606	0.0002
A_84_P19916	At1g02220	ANAC003 (NAC domain containing protein 3)	1.5604	0.0016
A_84_P18720	At5g26340	MSS1 (Multicopy Suppressor of Snf4 deficiency protein 1), STP13 (Sugar Transport Protein 13)	1.5578	0.0005
A_84_P92059	At5g67480	BT4 (BTB and TAZ domain protein 4); BTB and TAZ domain protein	1.5578	0.0037
A_84_P789539	At4g06746	RAP2.9 (Related to AP2 9); AP2 domain-containing transcription factor; alias; DEAR5 (DREB AND EAR MOTIF PROTEIN 5)	1.5511	0.0002
A_84_P19368	At3g47340	ASN1 (GLUTAMINE-DEPENDENT ASPARAGINE SYNTHASE 1), DIN6 (DARK INDUCIBLE 6) (EC 6.3.5.4);	1.5496	0.0021
A_84_P16885	At5g49360	BXL1 (BETA-XYLOSIDASE 1), glycosyl hydrolase family 3 protein	1.5478	0.0005
A_84_P20247	At3g21780	UGT71B6 (UDP-glucosyl transferase 71B6)	1.5456	0.0005
A_84_P12738	At1g02660	alpha/beta-Hydrolases superfamily protein	1.5414	0.0013
A_84_P22452	At5g06860	PGIP1 (POLYGALACTURONASE INHIBITING PROTEIN 1)	1.5403	0.0036
A_84_P12241	At5g20230	ATBCB (blue-copper-binding protein)	1.5403	0.0008
A_84_P10518	At1g50040	Protein of unknown function (DUF1005)	1.5277	0.0007
A_84_P18553	At4g21390	B120 (S-locus lectin protein kinase family protein)	1.5241	0.0059
A_84_P10758	At3g04070	ANAC047, no apical meristem (NAM) family protein	1.5215	0.0430
A_84_P21850	At1g79700	AP2 domain transcription factor	1.5208	0.0036
A_84_P216248	At1g69890	Protein of unknown function (DUF569)	1.5145	0.0010
A_84_P16609	At4g01870	tolB protein-related	1.5133	0.0038
A_84_P19923	At1g05680	UGT74E2 (Uridine diphosphate glycosyltransferase 74E2)	1.5075	0.0106
A_84_P223359	At1g54000	GLL22 (GDSL esterase/lipase 22); myrosinase-associated protein	1.5073	0.0296
A_84_P16846	At5g38900	frnE-like protein, DSBA oxidoreductase family protein	1.5065	0.0067
A_84_P14446	At2g19190	FRK1 (FLG22-induced receptor-like kinase 1)	1.5002	0.0280
A_84_P24128	At3g54150	S-adenosyl-L-methionine-dependent methyltransferases superfamily protein	1.4986	0.0183
A_84_P11659	At2g39400	alpha/beta-Hydrolases superfamily protein	1.4976	0.0005
A_84_P22400	At4g35770	SEN1 (SENESCENCE 1), DIN1 (DARK INDUCIBLE 1); Rhodanese Homology Domain (RHOD) protein	1.4956	0.0038
A_84_P149248	At1g21120	IGMT2 (INDOLE GLUCOSINOLATE O-METHYLTRANSFERASE 2)	1.4939	0.0002
A_84_P10198	At5g22920	CHY-type/CTCHY-type/RING-type Zinc finger protein	1.4878	0.0030
A_84_P71564	At2g19800	MIOX2 (myo-inositol oxygenase 2)	1.4746	0.0105
A_84_P19698	At5g42830	HXXXD-type acyl-transferase family protein	1.4687	0.0060
A_84_P571568	At4g19370	Protein of unknown function (DUF1218)	1.4646	0.0007
A_84_P16120	At1g10140	Uncharacterised conserved protein UCP031279	1.4605	0.0029
A_84_P765048	At4g33467	unknown protein	1.4507	0.0262
A_84_P23164	At3g50260	CEJ1 (COOPERATIVELY REGULATED BY ETHYLENE AND JASMONATE 1); ethylene-responsive transcription factor ERF011	1.4369	0.0010
A_84_P23270	At4g18250	Thaumatin-domain containing serine/threonine kinase	1.4199	0.0098
A_84_P14118	At5g67310	CYP81G1 (cytochrome P450, family 81, subfamily G, polypeptide 1)	1.4118	0.0347
A_84_P10136	At4g36670	Major facilitator superfamily protein	1.4090	0.0016
A_84_P575998	At4g14365	XBAT34 (XB3 ortholog 4 in Arabidopsis thaliana)	1.4071	0.0461
A_84_P101906	At1g70700	JAZ9 (JASMONATE-ZIM-DOMAIN PROTEIN 9)	1.3983	0.0020
A_84_P268160	At3g13950	unknown protein	1.3962	0.0210
A_84_P19051	At1g74650	ATMYB31 (ARABIDOPSIS THALIANA MYB DOMAIN PROTEIN 31)	1.3913	0.0049
A_84_P17031	At1g03850	AtGrxS13 (Monothiol glutaredoxin-S13); glutaredoxin family protein	1.3903	0.0063
A_84_P147008	At1g72070	Chaperone DnaJ-domain superfamily protein	1.3816	0.0041
A_84_P528136	At4g23190	CRK11 (CYSTEINE-RICH RLK11); protein kinase family protein	1.3758	0.0059
A_84_P23287	At4g22530	S-adenosyl-L-methionine-dependent methyltransferases superfamily protein	1.3747	0.0008
A_84_P11802	At3g46690	UGT76E4 (UDP-GLUCOSYL TRANSFERASE 76E4)	1.3719	0.0200
A_84_P787406	At4g28703	RmlC-like cupins superfamily protein	1.3693	0.0022
A_84_P12432	At1g74590	ATGSTU10 (GLUTATHIONE S-TRANSFERASE TAU 10)	1.3635	0.0074
A_84_P737368	At1g36622	unknown protein	1.3626	0.0243
A_84_P79769	At4g38470	ACT-like protein tyrosine kinase family protein	1.3591	0.0003
A_84_P21889	At1g74360	Leucine-rich repeat protein kinase family protein	1.3587	0.0011
A_84_P13790	At4g08950	EXO (EXORDIUM)	1.3566	0.0112
A_84_P796587	At2g27390	proline-rich family protein	1.3543	0.0158
A_84_P18656	At5g02780	GSTL1 (glutathione transferase lambda 1)	1.3473	0.0350
A_84_P106016	At1g15125	S-adenosyl-L-methionine-dependent methyltransferases superfamily protein	1.3425	0.0005
A_84_P856130	At5g39890	Protein of unknown function (DUF1637)	1.3365	0.0394
A_84_P21379	At4g18430	AtRABA1e (RAB GTPase homolog A1E)	1.3333	0.0141
A_84_P15376	At2g43000	ANAC042 (NAC Domain-Containing protein 42)	1.3285	0.0051
A_84_P22797	At1g33030	O-methyltransferase family protein	1.3278	0.0018
A_84_P94319	At4g15236	AtABCG43 (ABC transporter G family member 43);	1.3259	0.0016
A_84_P18213	At2g41380	S-adenosyl-L-methionine-dependent methyltransferases superfamily protein	1.3255	0.0206
A_84_P289964	At1g19020	unknown protein	1.3244	0.0020
A_84_P22210	At3g48390	MA3 domain-containing protein	1.3217	0.0114
A_84_P765683	At4g23215	pseudogene of cysteine-rich receptor-like protein kinase family protein	1.3131	0.0029
A_84_P198764	At3g49790	Carbohydrate-binding protein	1.3071	0.0041
A_84_P179704	At3g50480	HR4 (homolog of RPW8 4); Homolog of RPW8	1.2985	0.0448
A_84_P17439	At3g22460	OASA2 (O-acetylserine (thiol) lyase (OAS-TL) isoform A2)	1.2952	0.0002
A_84_P596516	At4g14450	unknown protein	1.2933	0.0014
A_84_P16821	At5g24470	APRR5 (pseudo-response regulator 5)	1.2889	0.0005
A_84_P558681	At1g53885	Protein of unknown function (DUF581)	1.2877	0.0041
A_84_P541993	At2g27310	F-box family protein	1.2867	0.0006
A_84_P21943	At1g32170	XTR4 (XYLOGLUCAN ENDOTRANSGLYCOSYLASE 4) (XTH30)	1.2860	0.0002
A_84_P814689	At1g21130	IGMT4 (INDOLE GLUCOSINOLATE O-METHYLTRANSFERASE 4)	1.2851	0.0005
A_84_P13172	At5g67080	MAPKKK19 (mitogen-activated protein kinase kinase kinase 19); member of MEKK subfamily	1.2823	0.0342
A_84_P23635	At1g14070	FUT7 (fucosyltransferase 7); member of Xyloglucan fucosyltransferase family	1.2815	0.0014
A_84_P17510	At1g23870	ATTPS9 (trehalose-phosphatase/synthase 9)	1.2814	0.0006
A_84_P15703	At4g18340	Glycosyl hydrolase superfamily protein	1.2808	0.0011
A_84_P16882	At5g48540	CRRSP55 (Cysteine-rich repeat secretory protein 55)	1.2758	0.0060
A_84_P12053	At5g07440	GDH2 (glutamate dehydrogenase 2); encodes the beta-subunit of the glutamate dehydrogenase	1.2696	0.0117
A_84_P19135	At2g28630	KCS12 (3-ketoacyl-CoA synthase 12)	1.2671	0.0013
A_84_P10638	At1g11260	ATSTP1 (SUGAR TRANSPORTER 1); encodes a H+/hexose cotransporter.	1.2656	0.0031
A_84_P610481	At2g34600	JAZ7 (jasmonate-zim-domain protein 7)	1.2640	0.0111
A_84_P539348	At2g25735	unknown protein	1.2637	0.0007
A_84_P20792	At1g15670	Galactose oxidase/kelch repeat superfamily protein	1.2607	0.0053
A_84_P16333	At2g29340	NAD-dependent epimerase/dehydratase family protein	1.2538	0.0002
A_84_P15099	At5g58350	WNK4 (with no lysine (K) kinase 4)	1.2538	0.0007
A_84_P21800	At1g70290	TPS8 (trehalose-6-phosphatase synthase S8)	1.2536	0.0048
A_84_P188574	At5g02020	unknown protein	1.2519	0.0172
A_84_P19220	At2g39210	Major facilitator superfamily protein	1.2480	0.0069
A_84_P81409	At3g15630	unknown protein	1.2477	0.0081
A_84_P12120	At5g39050	HXXXD-type acyl-transferase family protein	1.2453	0.0005
A_84_P18467	At3g57520	AtSIP2 (seed imbibition 2)	1.2415	0.0035
A_84_P16551	At3g52400	SYP122 (syntaxin of plants 122); t-SNARE	1.2390	0.0004
A_84_P96976	At3g10985	SAG20 (SENESCENCE ASSOCIATED GENE 20); WI12-domain protein	1.2381	0.0013
A_84_P93839	At1g78460	SOUL heme-binding family protein	1.2357	0.0002
A_84_P157735	At3g51400	Arabidopsis protein of unknown function (DUF241)	1.2287	0.0003
A_84_P812231	At1g03230	Eukaryotic aspartyl protease family protein	1.2184	0.0004
A_84_P18989	At1g16420	ATMC8 (ARABIDOPSIS THALIANA METACASPASE 8)	1.2157	0.0188
A_84_P242975	At1g78410	TRI (Tobacco Rattle Virus-Induced Protein), AtVQ10 (VQ motif protein 10)	1.2122	0.0007
A_84_P19584	At4g15975	ATL17 RING-H2 finger protein (ATL4G)	1.2120	0.0031
A_84_P16129	At1g60140	ATTPS10 (trehalose phosphate synthase)	1.2099	0.0005
A_84_P255420	At4g15233	AtABCG42 (ABC transporter G family member 42)	1.2038	0.0017
A_84_P16138	At1g30700	FAD-binding Berberine family protein	1.2033	0.0395
A_84_P18030	At1g30720	FAD-binding Berberine family protein	1.1949	0.0144
A_84_P565021	At2g26980	CIPK3 (CBL-interacting protein kinase 3)	1.1938	0.0002
A_84_P17859	At5g57560	TCH4 (TOUCH 4), XTH22 (Xyloglucan endotransglucosylase/hydrolase protein 22)	1.1885	0.0037
A_84_P825767	At1g56240	AtPP2-B13 (phloem protein 2-B13); F-box protein	1.1883	0.0034
A_84_P20248	At3g23230	ERF098 (Ethylene-responsive Transcription Factor 98); AP2-domain protein	1.1867	0.0010
A_84_P23535	At5g57630	CIPK21 (CBL-interacting protein kinase 21); CBL-interacting protein kinase	1.1843	0.0002
A_84_P284990	At4g15610	Uncharacterised protein family (UPF0497)	1.1842	0.0064
A_84_P14529	At3g01970	ATWRKY45 (WRKY DNA-BINDING PROTEIN 45)	1.1841	0.0208
A_84_P754621	At1g17147	AtVQ1 (VQ motif protein 1)	1.1831	0.0037
A_84_P11232	At5g54810	TSB1 (TRYPTOPHAN SYNTHASE BETA-SUBUNIT 1); alias: TRP2 (TRYPTOPHAN BIOSYNTHESIS 2)	1.1806	0.0037
A_84_P835528	At3g25610	ALA10 (Aminophospholipid flippase 10); Cation transport ATPase, putative phospholipid-transporting ATPase 10	1.1801	0.0025
A_84_P188054	At3g54640	TSA1 (TRYPTOPHAN SYNTHASE ALPHA CHAIN); alias: TRP3 (TRYPTOPHAN-REQUIRING 3)	1.1748	0.0040
A_84_P866261	At4g20860	FAD-binding Berberine family protein	1.1732	0.0040
A_84_P827314	At4g11890	ARCK1 (ABA- AND OSMOTIC-STRESS-INDUCIBLE RECEPTOR-LIKE CYTOSOLIC KINASE1)	1.1679	0.0195
A_84_P19838	At1g15415	unknown protein	1.1657	0.0058
A_84_P14848	At4g14130	XTH15 (xyloglucan endotransglucosylase/hydrolase 15); xyloglucan endotransglycosylase-related protein (XTR7)	1.1644	0.0270
A_84_P23239	At4g04220	AtRLP46 (receptor like protein 46)	1.1643	0.0058
A_84_P16285	At2g29720	CTF2B (FAD/NAD(P)-binding oxidoreductase family protein)	1.1638	0.0019
A_84_P784688	At3g19680	Protein of unknown function (DUF1005)	1.1607	0.0002
A_84_P750801	At1g42490	pseudogene, glutamate dehydrogenase (fragment)	1.1556	0.0255
A_84_P831555	At4g11530	CRK34 (cysteine-rich RLK (RECEPTOR-like protein kinase) 34)	1.1522	0.0038
A_84_P242895	At1g66160	PUB20 (Plant U-box protein 20); U-box E3 ubiquitin ligase	1.1460	0.0071
A_84_P15467	At3g01290	SPFH/Band 7/PHB domain-containing membrane-associated protein family	1.1440	0.0141
A_84_P769417	At5g41761	unknown protein	1.1436	0.0271
A_84_P847580	At1g21100	IGMT1 (INDOLE GLUCOSINOLATE O-METHYLTRANSFERASE 1)	1.1426	0.0003
A_84_P11807	At3g47800	Galactose mutarotase-like superfamily protein	1.1426	0.0005
A_84_P23448	At5g25910	AtRLP52 (receptor like protein 52)	1.1425	0.0093
A_84_P228889	At3g49940	LBD38 (LOB domain-containing protein 38)	1.1381	0.0027
A_84_P10447	At1g77210	AtSTP14 (sugar transport protein 14)	1.1376	0.0016
A_84_P10923	At3g62550	Adenine nucleotide alpha hydrolases-like superfamily protein	1.1330	0.0190
A_84_P816512	At2g18690	unknown protein	1.1314	0.0422
A_84_P135945	At3g11840	PUB24 (plant U-box 24); Encodes a U-box-domain-containing E3 ubiquitin ligase	1.1274	0.0016
A_84_P21945	At1g32350	AOX1D (alternative oxidase 1D)	1.1220	0.0264
A_84_P154615	At1g76590	PLATZ transcription factor family protein	1.1203	0.0040
A_84_P760629	At3g04717	Wound-induced protein (WIP) family protein	1.1191	0.0155
A_84_P816193	At1g08630	THA1 (threonine aldolase 1)	1.1166	0.0038
A_84_P282640	At2g23170	GH3.3 (Auxin-responsive GH3 family protein)	1.1157	0.0043
A_84_P870348	At2g41100	CML12 (Calmodulin-like protein 12); alias; TCH3 (TOUCH 3)	1.1142	0.0021
A_84_P18946	At1g09970	RLK7 (receptor-like kinase 7); alias: LRR XI-23, leucine-rich repeat transmembrane protein kinase	1.1114	0.0041
A_84_P17334	At2g34500	CYP710A1 (cytochrome P450, family 710, subfamily A, polypeptide 1)	1.1109	0.0091
A_84_P16352	At2g30140	UGT87A2 (UDP-GLUCOSYL TRANSFERASE 87A2); UDP-glucoronosyl/UDP-glucosyl transferase family protein	1.1095	0.0037
A_84_P17717	At5g05320	MO3 (Monooxygenase 3); UbiH-family protein	1.1063	0.0028
A_84_P12551	At2g29470	ATGSTU3 (ARABIDOPSIS THALIANA GLUTATHIONE S-TRANSFERASE TAU 3) (GST21)	1.1060	0.0497
A_84_P199084	At5g38200	Class I glutamine amidotransferase-like superfamily protein	1.1034	0.0086
A_84_P805904	At5g09440	EXL4 (EXORDIUM like 4)	1.0957	0.0177
A_84_P548213	At2g31945	unknown protein	1.0942	0.0067
A_84_P19888	At1g62300	WRKY6 (WRKY family transcription factor)	1.0928	0.0005
A_84_P521700	At3g04300	RmlC-like cupins superfamily protein	1.0924	0.0031
A_84_P12186	At5g57480	P-loop containing nucleoside triphosphate hydrolases superfamily protein	1.0919	0.0085
A_84_P22344	At4g23280	CRK20 (cysteine-rich RLK (RECEPTOR-like protein kinase) 20)	1.0910	0.0140
A_84_P21194	At3g23240	ERF1 (ETHYLENE RESPONSE FACTOR 1), AP2-domain protein	1.0905	0.0165
A_84_P785373	At1g78850	Curculin-like (mannose-binding) lectin family protein	1.0862	0.0112
A_84_P504670	At1g73810	Core-2/I-branching beta-1,6-N-acetylglucosaminyltransferase family protein	1.0805	0.0359
A_84_P23515	At5g51810	GA20OX2 (gibberellin 20 oxidase 2)	1.0778	0.0012
A_84_P576883	At4g11000	Ankyrin repeat family protein	1.0768	0.0053
A_84_P22522	At5g39020	Malectin/receptor-like protein kinase family protein	1.0710	0.0030
A_84_P751611	At1g07620	TRM32 (TON1-RECRUITING MOTIF protein 32)	1.0702	0.0151
A_84_P282550	At5g12420	O-acyltransferase (WSD1-like) family protein	1.0682	0.0026
A_84_P13013	At1g18380	unknown protein	1.0681	0.0034
A_84_P133525	At3g49780	ATPSK4 (phytosulfokine 4 precursor)	1.0662	0.0004
A_84_P283560	At2g24600	Ankyrin repeat family protein	1.0658	0.0461
A_84_P753024	At1g67265	DVL3 (DEVIL 3); alias: RTFL21 (ROTUNDIFOLIA LIKE 21)	1.0637	0.0014
A_84_P768923	At5g44574	unknown protein	1.0609	0.0163
A_84_P825802	At5g25250	SPFH/Band 7/PHB domain-containing membrane-associated protein family	1.0604	0.0473
A_84_P13306	At1g03090	MCCA (Methylcrotonyl-CoA carboxylase alpha chain)	1.0600	0.0031
A_84_P17326	At2g38470	ATWRKY33 (WRKY DNA-BINDING PROTEIN 33)	1.0565	0.0002
A_84_P20669	At5g49450	AtbZIP1 (basic leucine-zipper 1)	1.0508	0.0138
A_84_P15382	At2g30770	CYP71A13 (cytochrome P450, family 71, subfamily A, polypeptide 13)	1.0491	0.0178
A_84_P19318	At3g22060	CRRSP38 (Cysteine-rich repeat secretory protein 38 precursor)	1.0462	0.0002
A_84_P22683	At3g29035	ANAC059 (Arabidopsis NAC domain containing protein 59)	1.0444	0.0007
A_84_P21825	At1g13210	ACA.l (Autoinhibited Ca2+/ATPase II); alias: ALA11 (Phospholipid-transporting ATPase 11) (EC 3.6.3.1)	1.0406	0.0003
A_84_P164223	At2g42870	HLH1 (HELIX-LOOP-HELIX 1); alias: (PAR1 (PHYTOCHROME RAPIDLY REGULATED1)	1.0402	0.0038
A_84_P220868	At2g17740	Cysteine/Histidine-rich C1 domain family protein	1.0391	0.0218
A_84_P16520	At1g02640	ATBXL2 (BETA-XYLOSIDASE 2)	1.0370	0.0024
A_84_P555074	At1g24145	unknown protein	1.0265	0.0085
A_84_P19766	At5g60950	COBL5 (COBRA-like protein 5 precursor)	1.0264	0.0177
A_84_P130216	At2g37750	unknown protein	1.0252	0.0290
A_84_P24037	At3g18830	ATPLT5 (POLYOL TRANSPORTER 5)	1.0235	0.0007
A_84_P858464	At3g10020	unknown protein	1.0219	0.0013
A_84_P13976	At5g19120	Eukaryotic aspartyl protease family protein	1.0217	0.0007
A_84_P279850	At5g60630	unknown protein	1.0203	0.0267
A_84_P19196	At1g75490	DREB2D (Dehydration-Responsive Element-Binding Protein 2D); AP2 domain-containing transcription factor	1.0198	0.0069
A_84_P784449	At4g23220	CRK14 (cysteine-rich RLK (RECEPTOR-like protein kinase) 14)	1.0192	0.0342
A_84_P21538	At5g18170	GDH1 (glutamate dehydrogenase 1)	1.0186	0.0004
A_84_P11377	At1g22890	unknown protein	1.0184	0.0002
A_84_P20706	At5g59680	Leucine-rich repeat protein kinase family protein	1.0179	0.0032
A_84_P10160	At5g07100	WRKY26 (WRKY DNA-binding protein 26)	1.0165	0.0061
A_84_P759817	At3g29725	pseudogene, N-hydroxycinnamoyl/benzoyltransferase	1.0160	0.0004
A_84_P152848	At3g18560	unknown protein	1.0152	0.0116
A_84_P845045	At4g10960	UGE5 (UDP-D-glucose/UDP-D-galactose 4-epimerase 5)	1.0149	0.0213
A_84_P23564	At5g64260	EXL2 (EXORDIUM like 2)	1.0148	0.0026
A_84_P23294	At4g24230	ACBP3 (acyl-CoA-binding domain 3)	1.0144	0.0007
A_84_P304680	At2g30600	BTB/POZ domain-containing protein	1.0140	0.0021
A_84_P11133	At5g16370	AAE5 (acyl activating enzyme 5)	1.0138	0.0008
A_84_P240045	At5g22270	unknown protein	1.0125	0.0014
A_84_P11129	At5g14180	LIP2 (Triacylglycerol lipase 2); alias: MPL1 (Myzus persicae-induced lipase 1)	1.0103	0.0342
A_84_P825287	At2g15480	UGT73B5 (UDP-glucosyl transferase 73B5)	1.0082	0.0030
A_84_P786760	At1g80840	WRKY40 (WRKY DNA-binding protein 40)	1.0030	0.0086
A_84_P21319	At3g61220	NAD(P)-binding Rossmann-fold superfamily protein	-0.7014	0.0087
A_84_P20208	At3g05690	NF-YA2 (NUCLEAR FACTOR Y, SUBUNIT A2), transcriptional activator (HAP2B)	-0.7018	0.0436
A_84_P22240	At3g55100	ABC-2 type transporter family protein	-0.7032	0.0017
A_84_P12985	At5g03760	CSLA9 (CELLULOSE SYNTHASE LIKE A9)	-0.7039	0.0105
A_84_P23844	At2g43870	Pectin lyase-like superfamily protein	-0.7063	0.0423
A_84_P787776	At3g56260	unknown protein	-0.7144	0.0028
A_84_P21113	At2g35700	ATERF38 (ERF FAMILY PROTEIN 38); AP2 domain-containing transcription factor	-0.7155	0.0012
A_84_P859186	At5g45670	GDSL-like Lipase/Acylhydrolase superfamily protein	-0.7182	0.0098
A_84_P10477	At1g13080	CYP71B2 (cytochrome P450, family 71, subfamily B, polypeptide 2)	-0.7236	0.0015
A_84_P10495	At1g65890	AAE12 (acyl activating enzyme 12)	-0.7256	0.0075
A_84_P22769	At1g11700	Protein of unknown function, DUF584	-0.7273	0.0006
A_84_P824053	At5g62430	CDF1 (cycling DOF factor 1); Dof-type zinc finger domain-containing protein	-0.7303	0.0475
A_84_P590126	At3g22540	Protein of unknown function (DUF1677)	-0.7343	0.0193
A_84_P22318	At4g12830	alpha/beta-Hydrolases superfamily protein	-0.7355	0.0398
A_84_P20289	At3g28270	Protein of unknown function (DUF677)	-0.7358	0.0108
A_84_P18219	At1g04770	Tetratricopeptide repeat (TPR)-like superfamily protein	-0.7384	0.0074
A_84_P24148	At3g59010	PME35 (Pectinesterase 35)	-0.7399	0.0177
A_84_P846684	At4g01070	UGT72B1 (UDP-glycosyltransferase 72B1); Arbutin synthase	-0.7399	0.0010
A_84_P12139	At5g44400	FAD-binding Berberine family protein	-0.7414	0.0131
A_84_P97886	At2g40130	Double Clp-N motif-containing P-loop nucleoside triphosphate hydrolases superfamily protein	-0.7444	0.0384
A_84_P757095	At2g12462	unknown protein	-0.7462	0.0049
A_84_P242573	At5g54470	B-box type zinc finger family protein	-0.7474	0.0055
A_84_P75044	At5g02830	Tetratricopeptide repeat (TPR)-like superfamily protein	-0.7475	0.0005
A_84_P19369	At3g47500	CDF3 (cycling DOF factor 3); Dof-type zinc finger domain-containing protein	-0.7492	0.0070
A_84_P14723	At4g03070	AOP1 (ALKENYL HYDROXALKYL PRODUCING 1)	-0.7499	0.0004
A_84_P765172	At4g03038	other RNA; Unknown gene	-0.7503	0.0048
A_84_P558950	At3g17130	Plant invertase/pectin methylesterase inhibitor superfamily protein	-0.7520	0.0066
A_84_P261020	At3g10150	PAP16 (purple acid phosphatase 16)	-0.7555	0.0189
A_84_P199724	At5g43630	TZP (zinc knuckle (CCHC-type) family protein)	-0.7576	0.0011
A_84_P12951	At4g38620	ATMYB4 (myb domain protein 4)	-0.7597	0.0059
A_84_P845859	At3g16370	APG (GDSL-motif esterase/lipase)	-0.7616	0.0083
A_84_P787715	At1g78170	unknown protein	-0.7655	0.0016
A_84_P15939	At5g49330	ATMYB111 (ARABIDOPSIS MYB DOMAIN PROTEIN 111)	-0.7659	0.0372
A_84_P13826	At4g21760	BGLU47 (beta-glucosidase 47)	-0.7668	0.0014
A_84_P11122	At5g11590	DREB3 (Dehydration-Responsive Element-Binding protein 3) (TINY2); AP2 domain-containing transcription factor	-0.7678	0.0047
A_84_P10011	At4g09350	Chaperone DnaJ-domain superfamily protein	-0.7683	0.0116
A_84_P15425	At1g67750	Pectate lyase 5 precursor (EC 4.2.2.2)	-0.7711	0.0178
A_84_P58430	At3g17120	unknown protein	-0.7720	0.0014
A_84_P21370	At4g12320	CYP706A6 (cytochrome P450, family 706, subfamily A, polypeptide 6)	-0.7756	0.0309
A_84_P566577	At1g16730	UP6 (unknown protein 6)	-0.7793	0.0004
A_84_P558452	At5g51850	unknown protein	-0.7817	0.0059
A_84_P13061	At5g37990	S-adenosyl-L-methionine-dependent methyltransferases superfamily protein	-0.7834	0.0338
A_84_P19573	At1g48100	Polygalacturonase (pectinase)	-0.7902	0.0043
A_84_P14091	At5g60890	ATR1 (ALTERED TRYPTOPHAN REGULATION 1); Myb-like transcription factor	-0.7943	0.0028
A_84_P586938	At5g49740	ATFRO7 (FERRIC REDUCTION OXIDASE 7)	-0.7962	0.0397
A_84_P224099	At1g18330	EPR1 (EARLY-PHYTOCHROME-RESPONSIVE1); EARLY-PHYTOCHROME-RESPONSIVE1	-0.7978	0.0044
A_84_P868333	At5g45950	GDSL-like Lipase/Acylhydrolase superfamily protein	-0.8027	0.0136
A_84_P15006	At5g53200	TRY (TRIPTYCHON)	-0.8071	0.0188
A_84_P815691	At3g49670	BAM2 (BARELY ANY MERISTEM 2); leucine-rich repeat transmembrane protein kinase	-0.8099	0.0003
A_84_P18267	At2g19650	Cysteine/Histidine-rich C1 domain family protein	-0.8115	0.0005
A_84_P12395	At1g32900	GBSS-I (Granule-bound starch synthase I); starch synthase, chloroplast precursor (WAXY) (EC 2.4.1.242)	-0.8151	0.0037
A_84_P10684	At2g23010	SCPL9 (serine carboxypeptidase-like 9)	-0.8163	0.0021
A_84_P17207	At1g57590	PAE2 (Pectin acetylesterase 2)	-0.8173	0.0014
A_84_P14746	At4g11660	HSFB2B (HEAT SHOCK TRANSCRIPTION FACTOR B2B)	-0.8190	0.0019
A_84_P300490	At4g26850	VTC2 (VITAMIN C DEFECTIVE 2), GDP-L-galactose: hexose 1-phosphate guanylyltransferase	-0.8234	0.0020
A_84_P14510	At2g03090	ATEXPA15 (expansin A15); member of Alpha-Expansin Gene Family	-0.8238	0.0210
A_84_P18215	At2g32290	BAM6 (beta-amylase 6)	-0.8273	0.0048
A_84_P786411	At4g03060	AOP2 (ALKENYL HYDROXALKYL PRODUCING 2), 2-oxoglutarate-dependent dioxygenase	-0.8359	0.0048
A_84_P231229	At4g21930	Protein of unknown function, DUF584	-0.8368	0.0315
A_84_P18521	At4g09500	UGT79B7 (UDP-glycosyltransferase 79B7)	-0.8377	0.0037
A_84_P806627	At4g33010	AtGLDP1 (glycine decarboxylase P-protein 1)	-0.8442	0.0144
A_84_P786602	At1g45010	TRAM, LAG1 and CLN8 (TLC) lipid-sensing domain containing protein	-0.8493	0.0015
A_84_P126821	At2g46790	APRR9 (Arabidopsis pseudo-response regulator 9)	-0.8499	0.0069
A_84_P12035	At5g02230	Haloacid dehalogenase-like hydrolase (HAD) superfamily protein	-0.8522	0.0173
A_84_P58590	At3g52740	unknown protein	-0.8540	0.0022
A_84_P767046	At5g45850	Protein of unknown function (DUF688)	-0.8540	0.0417
A_84_P12264	At5g58310	ATMES18 (ARABIDOPSIS THALIANA METHYL ESTERASE 18)	-0.8624	0.0097
A_84_P272230	At2g24540	AFR (ATTENUATED FAR-RED RESPONSE)	-0.8626	0.0059
A_84_P12560	At2g31380	STH (STO HOMOLOG), B-box zinc finger protein	-0.8816	0.0010
A_84_P13900	At4g39510	CYP96A12 (cytochrome P450, family 96, subfamily A, polypeptide 12)	-0.8816	0.0083
A_84_P585407	At1g58520	RXW8 (CSC1-like protein)	-0.8843	0.0029
A_84_P859317	At4g38770	ATPRP4 (ARABIDOPSIS THALIANA PROLINE-RICH PROTEIN 4)	-0.8900	0.0156
A_84_P751365	At1g45201	ATTLL1 (ARABIDOPSIS THALIANA TRIACYLGLYCEROL LIPASE-LIKE 1)	-0.8902	0.0013
A_84_P14433	At2g32990	AtGH9B8 (glycosyl hydrolase 9B8)	-0.8935	0.0054
A_84_P13963	At5g13930	TT4 (TRANSPARENT TESTA 4), CHS (CHALCONE SYNTHASE); naringenin-chalcone synthase (EC 2.3.1.74)	-0.8981	0.0197
A_84_P219958	At5g42760	Leucine carboxyl methyltransferase	-0.9050	0.0025
A_84_P559896	At3g44450	unknown protein	-0.9080	0.0062
A_84_P57310	At4g28250	ATEXPB3 (expansin B3)	-0.9129	0.0236
A_84_P170753	At5g02890	HXXXD-type acyl-transferase family protein	-0.9139	0.0023
A_84_P149978	At4g01080	TBL26 (TRICHOME BIREFRINGENCE-LIKE 26)	-0.9175	0.0007
A_84_P548594	At5g05840	Protein of unknown function (DUF620)	-0.9177	0.0030
A_84_P21997	At2g42200	SPL9 (squamosa promoter binding protein-like 9)	-0.9210	0.0073
A_84_P597183	At2g45900	Phosphatidylinositol N-acetyglucosaminlytransferase subunit P-related	-0.9233	0.0010
A_84_P524320	At2g40475	unknown protein	-0.9242	0.0005
A_84_P183494	At4g24700	unknown protein	-0.9261	0.0016
A_84_P580100	At1g77960	unknown protein	-0.9330	0.0354
A_84_P16114	At1g09350	AtGolS3 (galactinol synthase 3)	-0.9486	0.0005
A_84_P15108	At1g23205	Plant invertase/pectin methylesterase inhibitor superfamily protein	-0.9550	0.0025
A_84_P22612	At5g62730	NPF4.7 (NRT1/ PTR FAMILY 4.7); Nitrate transporter like protein	-0.9600	0.0443
A_84_P12011	At4g39800	ATIPS1 (INOSITOL 3-PHOSPHATE SYNTHASE 1)	-0.9601	0.0111
A_84_P17929	At1g56600	AtGolS2 (galactinol synthase 2)	-0.9612	0.0120
A_84_P20899	At1g10640	Pectin lyase-like superfamily protein	-0.9625	0.0264
A_84_P22425	At4g16880	Leucine-rich repeat (LRR) family protein	-0.9648	0.0049
A_84_P16440	At3g04140	Ankyrin repeat family protein	-0.9667	0.0009
A_84_P11731	At3g24500	MBF1C (multiprotein bridging factor 1C)	-0.9697	0.0006
A_84_P11724	At3g16150	MSL1.19 (Probable isoaspartyl peptidase/L-asparaginase 2	-0.9699	0.0075
A_84_P297634	At5g15500	Ankyrin repeat family protein	-0.9751	0.0095
A_84_P22852	At1g01520	RVE (REVEILLE 3)/LCL3 (LHY-CCA1-like3); myb transcription factor	-0.9762	0.0167
A_84_P506004	At5g01790	unknown protein	-0.9766	0.0005
A_84_P524838	At5g66740	Protein of unknown function (DUF620)	-0.9870	0.0046
A_84_P19357	At3g44990	XTH31 (XYLOGLUCAN ENDOTRANSGLUCOSYLASE/HYDROLASE 31)	-0.9872	0.0023
A_84_P15849	At5g11930	Thioredoxin superfamily protein	-0.9893	0.0038
A_84_P16418	At3g09440	HSC70-3 (Heat shock cognate 70 kDa protein 3)	-1.0009	0.0116
A_84_P821091	At2g31560	Protein of unknown function (DUF1685)	-1.0062	0.0002
A_84_P12573	At2g44940	Ethylene-responsive transcription factor ERF034; AP2/ERF domain-containing transcription factor	-1.0170	0.0024
A_84_P17009	At1g20823	ATL80 RING-H2 finger protein	-1.0318	0.0006
A_84_P288904	At3g49570	LSU3 (RESPONSE TO LOW SULFUR 3)	-1.0320	0.0073
A_84_P23037	At3g03450	RGL2 (RGA-like 2); Encodes a DELLA protein, a member of the GRAS superfamily of putative transcription factors	-1.0472	0.0006
A_84_P16685	At4g26790	GDSL-like Lipase/Acylhydrolase superfamily protein	-1.0771	0.0193
A_84_P260340	At1g76240	Arabidopsis protein of unknown function (DUF241)	-1.0865	0.0004
A_84_P12680	At3g29030	ATEXP5 (ARABIDOPSIS THALIANA EXPANSIN 5)	-1.1129	0.0005
A_84_P18929	At1g60590	Pectin lyase-like superfamily protein	-1.1251	0.0196
A_84_P20496	At4g33040	GRXC6 (Glutaredoxin-C6)	-1.1901	0.0006
A_84_P22866	At1g20070	unknown protein	-1.1951	0.0008
A_84_P240515	At5g24660	LSU2 (RESPONSE TO LOW SULFUR 2)	-1.2125	0.0040
A_84_P16037	At1g56650	PAP1 (PRODUCTION OF ANTHOCYANIN PIGMENT 1), myb family transcription factor (MYB75)	-1.2140	0.0197
A_84_P23101	At3g21890	B-box type zinc finger family protein	-1.2274	0.0008
A_84_P20876	At1g64780	AMT1.2 (ammonium transporter 1.2)	-1.2280	0.0058
A_84_P18192	At2g20750	ATEXPB1 (expansin B1)	-1.2622	0.0433
A_84_P14137	At5g13170	SAG29 (senescence-associated gene 29)	-1.2883	0.0036
A_84_P199584	At3g14200	Chaperone DnaJ-domain superfamily protein	-1.3146	0.0002
A_84_P756272	At2g27395	pseudogene of cysteine protease-related	-1.3505	0.0016
A_84_P21605	At5g46830	bHLH 28 (Basic helix-loop-helix protein 28); alias: ATNIG1 (NACL-INDUCIBLE GENE 1)	-1.3542	0.0121
A_84_P20957	At1g64390	AtGH9C2 (glycosyl hydrolase 9C2)	-1.3647	0.0004
A_84_P764623	At4g15248	B-box type zinc finger family protein	-1.4494	0.0003
A_84_P172281	At5g48850	ATSDI1 (SULPHUR DEFICIENCY-INDUCED 1); male sterility MS5 family protein, TPR-domain protein	-1.5074	0.0028
A_84_P756427	At2g27420	Cysteine proteinases superfamily protein	-1.5676	0.0005
A_84_P519046	At3g09450	COG4129-domain protein, unknown membrane protein	-1.6770	0.0043
A_84_P305070	At2g15020	unknown protein	-2.1704	0.0016
