# Supplementary material for: The IDA/IDA-LIKE and PIP/PIP-LIKE gene families in Arabidopsis: phylogenetic relationship, expression patterns, and transcriptional effect of the PIPL3 peptide
Source: J Exp Bot. 2015 Jun 10;66(17):5351–65. doi: 10.1093/jxb/erv285 (PMC4526919; doi:10.1093/jxb/erv285)
Supplement: Supplementary Data [file supp_erv285_jexbot148056_file001.xls]

## Sheet: IDA
Treatment	Log(2) ratio	Fold change	p-value
Biotic					Log(2) ratio
A. brassicicola study 2 (Col-0) / mock treated leaf samples (Col-0)	2.92	8.75	0.006		>6
P. syringae pv. phaseolicola (6h) / mock inoculated leaf samples (6h)	2.05	4.18	<0.001		4 - 6
S. sclerotiorum study 2 (coi1-2) / mock inoculated rosette leaf samples (coi1-2)	3.53	11.62	<0.001		3 - 4
Chemical					2 - 3
5-AC / solvent treated seedling samples (Ws)	3.78	15.17	0.002		1 - 2
antimycin A (AOX1a:LUC) / mock treated shoot samples (AOX1a:LUC)	5.89	59.26	<0.001		÷1 - ÷2
antimycin A (rao1-1) / mock treated shoot samples (rao1-1)	4.78	27.71	<0.001		÷2 - ÷3
antimycin A (rao1-2) / mock treated shoot samples (rao1-2)	4.62	24.24	<0.001		<÷3
antimycin A study 2 (AOX1a:LUC) / mock treated shoot samples (AOX1a:LUC)	4.85	28.75	<0.001
CMP (4h) / solvent treated root culture samples (4h)	2.05	4.26	0.005
cordycepin (1h) / untreated cell samples	-2.05	-4.14	<0.001
cordycepin (3h) / untreated cell samples	-2.23	-4.67	<0.001
cycloheximide / mock treated seedlings	5.93	60.98	<0.001
cycloheximide / dexamethasone study 2 (pBeaconRFP_GR-ABI3) / mock treated protoplast samples (pBeaconRFP_GR-ABI3)	2.76	6.59	<0.001
cycloheximide study 4 (pBeaconRFP_GR-ABI3) / mock treated root protoplast samples (pBeaconRFP_GR-ABI3)	2.34	4.89	<0.001
mefenpyr + isoxadifen (tga2-1 tga3-1 tga5-1 tga6-1) / mock treated rosette leaf samples (tga2-1 tga3-1 tga5-1 tga6-1)	1.65	3.15	0.002
oligomycin (1h) / solvent treated seedling culture samples (1h)	1.95	3.92	<0.001
oligomycin (4h) / solvent treated seedling culture samples (4h)	3.87	14.75	<0.001
primisulfuron-methyl (24h) / mock treated leaf samples (24h)	1.81	3.51	0.004
sulfometuron methyl (24h) / mock treated leaf samples (24h)	2.15	4.74	0.006
syringolin study 2 / solvent treated leaf samples (syl_404_bc2)	3.84	14.34	<0.001
syringolin study 3 (late) / solvent treated leaf samples (Col-0; late)	3.03	8.34	<0.001
Elicitor
EF-Tu (elf18) (30min) / untreated whole plant samples (fls2-17)	2.73	6.64	<0.001
EF-Tu (elf18) (60min) / untreated whole plant samples (fls2-17)	2.56	5.94	0.004
EF-Tu (elf18) study 3 (ein2-1) / mock treated seedling samples (ein2-1)	2.07	4.25	<0.001
EF-Tu (elf18) study 4 (Col-0) / mock treated seedling samples (Col-0)	2.83	7.13	<0.001
EF-Tu (elf18) study 4 (ein2-1) / mock treated seedling samples (ein2-1)	2.48	5.65	<0.001
FLG22 + GA (1h) / untreated leaf disc samples (Ler)	3.29	9.42	0.001
FLG22 study 4 (35S:miR393) / untreated leaf disc samples (35S:miR393)	3.03	7.57	0.008
FLG22 study 4 (Col-0) / untreated leaf disc samples (Col-0)	3.01	8.07	<0.001
FLG22 study 5 (Col-0) / untreated leaf disc samples (Col-0)	2.46	5.51	0.003
FLG22 study 6 (Ler) / FLG22 study 8 (1h)	3.24	8.11	0.006
FLG22 study 6 (Ler) / untreated leaf disc samples (Ler)	3.19	8.76	0.001
FLG22 study 6 (penta) / untreated leaf disc samples (penta)	3.33	10.78	0.002
FLG22 study 7 (Ler) / untreated leaf disc samples (Ler)	2.93	7.79	0.005
FLG22 study 7 (penta) / untreated leaf disc samples (penta)	2.94	8.29	0.003
GST-NPP1 (1h) / GST (1h)	1.56	3.05	0.006
GST-NPP1 (4h) / GST (4h)	1.58	3.04	0.002
Hormone
ABA + MeJa (3h) / solvent treated cell samples (3h)	3.65	12.75	0.007
ABA study 10 (20h) / solvent treated cell suspension samples (20h)	4.00	19.10	0.003
ABA study 11 (3h) / solvent treated cell samples (3h)	4.17	18.00	0.001
ABA study 12 (Col-0) / solvent treated seedling samples (Col-0)	2.88	7.04	0.001
DFPM + ABA (Col-0) / solvent treated seedling samples (Col-0)	2.80	6.71	0.010
IAA study 10 (12h) / mock treated root samples (12h)	3.62	12.22	<0.001
IAA study 10 (24h) / mock treated root samples (24h)	3.45	11.30	<0.001
IAA study 10 (4h) / mock treated root samples (4h)	1.78	3.45	<0.001
IAA study 10 (8h) / mock treated root samples (8h)	3.42	10.73	<0.001
MeJa study 5 (gai) / untreated leaf disc samples (gai)	-2.83	-7.27	<0.001
MeJa study 5 (Ler) / untreated leaf disc samples (Ler)	-1.97	-4.14	0.005
MeJa study 5 (penta) / untreated leaf disc samples (penta)	-1.95	-3.92	<0.001
NAA + FLG22 (1h) / untreated leaf disc samples (Col-0)	2.94	7.75	<0.001
NAA + FLG22 (2h) / untreated leaf disc samples (Col-0)	2.14	4.51	0.004
salicylic acid study 11 (dsr1) / mock treated seedling samples (dsr1)	3.22	9.29	<0.001
shift NPA to NAA (6h) / NPA study 3	2.79	7.46	0.003
Light quality
UV unfiltered max-310nm (1h) / seedlings irradiated with 327nm cut-off (1h)	2.38	5.20	<0.001
Nutrient
iron deficiency study 13 (bhlh100 bhlh101) / untreated bhlh100 bhlh101 shoot samples	2.10	4.31	<0.001
Other
callus formation (48h) / untreated root samples	1.93	4.03	0.006
callus formation study 2 (96h) / untreated shoot samples	2.22	4.61	<0.001
callus formation study 3 (35d + 1d) / untreated hypocotyl samples (35d)	3.41	10.86	<0.001
callus formation study 3 (7d + 1d) / untreated hypocotyl samples (7d)	3.18	9.10	<0.001
Stress
hypoxia study 8 / untreated Col-0 root samples	3.59	12.00	<0.001
salt study 2 (late) / untreated root samples (late)	5.17	44.29	<0.001

## Sheet: IDL1
Treatment	Log(2) ratio	Fold change	p-value
Biotic					Log(2) ratio
A. brassicicola study 2 (Col-0) / mock treated leaf samples (Col-0)	2.90	7.53	<0.001		>6
S. sclerotiorum study 2 (coi1-2) / mock inoculated rosette leaf samples (coi1-2)	3.64	12.62	<0.001		4 - 6
Chemical					3 - 4
antimycin A (AOX1a:LUC) / mock treated shoot samples (AOX1a:LUC)	5.59	48.25	<0.001		2 - 3
antimycin A (rao1-1) / mock treated shoot samples (rao1-1)	4.60	25.73	<0.001		1 - 2
antimycin A (rao1-2) / mock treated shoot samples (rao1-2)	4.22	18.61	<0.001		÷1 - ÷2
antimycin A study 2 (AOX1a:LUC) / mock treated shoot samples (AOX1a:LUC)	4.73	26.52	<0.001		÷2 - ÷3
cycloheximide / mock treated seedlings	6.35	81.85	<0.001		<÷3
cycloheximide / dexamethasone study 2 (pBeaconRFP_GR-ABI3) / mock treated protoplast samples (pBeaconRFP_GR-ABI3)	2.71	6.56	<0.001
cycloheximide study 4 (pBeaconRFP_GR-ABI3) / mock treated root protoplast samples (pBeaconRFP_GR-ABI3)	2.75	6.67	<0.001
oligomycin (1h) / solvent treated seedling culture samples (1h)	2.52	5.76	<0.001
oligomycin (4h) / solvent treated seedling culture samples (4h)	3.37	10.44	<0.001
selenate / untreated root samples	1.66	3.17	0.008
syringolin study 2 / solvent treated leaf samples (syl_404_bc2)	2.16	4.47	0.004
TIBA / mock treated seedlings	2.47	5.53	<0.001
Elicitor
FLG22 study 10 (0h) / H2O pretreated leaf disc samples (Ler)	2.02	3.92	0.006
FLG22 study 11 (0h) / H2O pretreated leaf disc samples (Ler)	3.60	11.79	<0.001
Hormone
IAA study 10 (2h) / mock treated root samples (2h)	-2.21	-4.25	0.007
IAA study 10 (4h) / mock treated root samples (4h)	-2.97	-7.84	<0.001
Light quality
UV filtered WG295 (1h) / seedlings irradiated with 327nm cut-off (1h)	1.87	3.69	<0.001
Nutrient
iron deficiency study 2 (late) / mock treated root samples	1.71	3.21	0.004
nitrate starvation / untreated seedlings	1.93	3.79	<0.001
Other
callus formation (12h) / untreated root samples	-1.73	-3.39	0.005
callus formation (24h) / untreated root samples	-2.81	-7.14	<0.001
callus formation (48h) / untreated root samples	-2.52	-5.92	<0.001
callus formation (96h) / untreated root samples	-2.91	-7.72	<0.001
IVT-E RNA labeling (root elongation zone) / two-cycle RNA labeling (root elongation zone)	1.66	3.17	<0.001
IVT-E RNA labeling (root elongation zone) / IVT-E RNA labeling (root tip)	3.76	13.07	<0.001
one-cycle RNA labeling (root elongation zone) / one-cycle RNA labeling (root tip)	3.09	8.42	<0.001
two-cycle RNA labeling (root elongation zone) / two-cycle RNA labeling (root tip)	1.78	3.44	<0.001
Stress
hypoxia study 6 (ANAC102(KO-1)) / untreated plant samples (ANAC102(KO-1))	2.70	6.48	0.003
hypoxia study 6 (Col-0) / untreated plant samples (Col-0)	2.45	5.46	0.003
salt / FACS study 3 (48h) / root stele protoplast samples of mock treated pWOL::GFP (1h)	-1.96	-3.79	0.003
salt / FACS study 4 (32h) /root stele protoplast samples of mock treated pWOL::GFP (1h)	-1.86	-3.80	0.008
salt / FACS study 4 (3h) / root stele protoplast samples of mock treated pWOL::GFP (1h)	-1.98	-4.17	0.004
salt / FACS study 4 (48h) / root stele protoplast samples of mock treated pWOL::GFP (1h)	-2.15	-4.67	0.003
salt / FACS study 4 (48h) / root stele protoplast samples of mock treated pWOL::GFP (48h)	-1.68	-3.23	<0.001
salt / FACS study 4 (8h) / root stele protoplast samples of mock treated pWOL::GFP (1h)	-2.44	-5.59	0.004
salt study 2 (late) / untreated root samples (late)	4.06	21.14	<0.001

## Sheet: IDL6
Treatment	Log(2) ratio	Fold change	p-value
Biotic					Log(2) ratio
A. brassicicola study 2 (Col-0) / mock treated leaf samples (Col-0)	2.07	4.30	0.004		>6
B. graminis (ataf1-1) / non-infected rosette leaf samples	3.47	11.15	<0.001		4 - 6
G. orontii study 6 (Col-0) / untreated rosette leaf samples (Col-0)	1.98	3.91	<0.001		3 - 4
G. orontii study 6 (Col-0) / untreated rosette leaf samples (Col-0)	1.87	3.56	<0.001		2 - 3
L. huidobrensis (Col-0) / untreated rosette leaf samples (Col-0)	2.25	4.87	<0.001		1 - 2
P. cucumerina study 2 (agb1-1) / mock inoculated rosette samples (agb1-1)	2.59	6.21	<0.001		÷1 - ÷2
P. parasitica (10.5h) / non-infected root samples (Col-0)	3.50	11.53	0.008		÷2 - ÷3
P. parasitica (2.5h) / non-infected root samples (Col-0)	2.46	5.49	0.002		<÷3
P. syringae pv. maculicola (Col-0) / mock treated leaf samples (Col-0)	3.03	8.30	<0.001
P. syringae pv. syringae study 2 (OE7a-1) / P. syringae pv. syringae (OE7a-1)	1.86	3.65	0.007
S. sclerotiorum study 2 (coi1-2) / mock inoculated rosette leaf samples (coi1-2)	5.09	33.24	<0.001
S. sclerotiorum study 2 (Col-0) / mock inoculated rosette leaf samples (Col-0)	3.82	12.58	0.002
Chemical
antimycin A (AOX1a:LUC) / mock treated shoot samples (AOX1a:LUC)	4.00	15.33	<0.001
antimycin A (rao1-1) / mock treated shoot samples (rao1-1)	3.67	12.56	<0.001
antimycin A (rao1-2) / mock treated shoot samples (rao1-2)	3.57	11.64	<0.001
antimycin A study 2 (anac017-1) / mock treated shoot samples (anac017-1)	3.98	15.95	<0.001
antimycin A study 2 (AOX1a:LUC) / mock treated shoot samples (AOX1a:LUC)	3.29	9.60	<0.001
antimycin A study 2 (rao2-1) / mock treated shoot samples (rao2-1)	3.85	14.53	<0.001
ATP (Col-0_AEQ) / mock treated Col-0_AEQ root samples	1.63	3.09	<0.001
benzothiadiazole study 2 / mock treated rosette tissue samples (mil4oe)	1.88	3.63	<0.001
benzothiadiazole study 3 (mkk2) / untreated (mkk2) plant samples	1.90	3.76	0.003
chitin / mock treated seedlings	4.03	16.43	<0.001
CMP (24h) / solvent treated root culture samples (24h)	1.90	3.79	<0.001
CMP (4h) / solvent treated root culture samples (4h)	2.16	4.48	<0.001
cycloheximide / mock treated seedlings	5.67	49.54	0.004
cycloheximide / dexamethasone study 2 (pBeaconRFP_GR-ABI3) / mock treated protoplast samples (pBeaconRFP_GR-ABI3)	3.97	15.70	<0.001
cycloheximide study 4 (pBeaconRFP_GR-ABI3) / mock treated root protoplast samples (pBeaconRFP_GR-ABI3)	3.94	15.27	<0.001
DFPM (Col-0) / solvent treated seedling samples (Col-0)	2.05	4.04	0.005
oligomycin (4h) / solvent treated seedling culture samples (4h)	2.13	4.41	<0.001
ozone / air treated seedlings	1.84	3.70	0.002
ozone study 2 (Col-0) / fresh air treated leaf samples (Col-0)	2.07	4.42	0.003
ozone study 4 (abi1td) / untreated rosette leaf samples (abi1td)	3.71	13.13	<0.001
syringolin study 2 / solvent treated leaf samples (syl_404_bc2)	3.16	8.88	0.002
Elicitor
chitooctaose (Col-0) / mock treated whole plant samples (Col-0)	4.22	18.60	<0.001
chitooctaose (erf5-1 erf6-1) / mock treated whole plant samples (erf5-1 erf6-1)	4.33	19.99	<0.001
EF-Tu (elf18) (30min) / untreated whole plant samples (fls2-17)	4.63	23.85	0.008
EF-Tu (elf26) (30min) / untreated whole plant samples (Ler-0)	4.02	16.20	0.002
EF-Tu (elf26) (60min) / untreated whole plant samples (Ler-0)	5.32	40.11	0.001
FLG22 (1h) / H2O treated leaf samples (1h)	2.49	5.60	<0.001
FLG22 study 4 (35S:AFB1) / untreated leaf disc samples (35S:AFB1)	3.68	13.27	0.002
FLG22 study 4 (35S:miR393) / untreated leaf disc samples (35S:miR393)	4.45	23.00	0.002
FLG22 study 4 (Col-0) / untreated leaf disc samples (Col-0)	4.17	19.26	0.003
FLG22 study 5 (35S:miR393) / untreated leaf disc samples (35S:miR393)	2.29	4.70	0.005
FLG22 study 5 (Col-0) / untreated leaf disc samples (Col-0)	2.40	5.31	0.005
FLG22 study 6 (Ler) / FLG22 study 8 (1h)	5.24	37.80	<0.001
FLG22 study 6 (penta) / untreated leaf disc samples (penta)	5.34	40.72	<0.001
FLG22 study 7 (penta) / untreated leaf disc samples (penta)	3.15	9.80	0.010
GST-NPP1 (1h) / GST (1h)	1.98	4.02	0.001
HrpZ (1h) / H2O treated leaf samples (1h)	2.28	4.82	<0.001
Pep2 (bak1-3) / mock treated seedling samples (bak1-3)	3.68	12.79	<0.001
Pep2 (Col-0) / mock treated seedling samples (Col-0)	3.13	8.84	<0.001
Pep2 (ein2-1) / mock treated seedling samples (ein2-1)	3.38	10.76	<0.001
Hormone
24-eBL + glucose (dark) / mock treated seedling samples	-1.88	-3.69	<0.001
IAA study 8 (Bur-0) / untreated seedling samples (Bur-0)	1.69	3.22	<0.001
MeJa study 5 (gai) / untreated leaf disc samples (gai)	-2.29	-5.19	0.009
NAA + FLG22 (1h) / untreated leaf disc samples (Col-0)	4.12	18.45	0.003
RALF (30min) / mock treated seedling samples (30min)	1.59	3.03	0.002
salicylic acid study 4 (Tsu-1) / silwet L77 treated Tsu-1 leaf samples (4h)	1.66	3.12	0.005
salicylic acid study 7 (npr1-1 sni1) / solvent treated whole plant samples (npr1-1 sni1)	1.96	3.90	0.001
salicylic acid study 8 (Col-0) / mock treated leaf samples (Col-0)	2.10	4.29	<0.001
zeatin study 3 (Col-0) / untreated whole plant samples (Col-0)	-1.81	-3.48	<0.001
Light intensity
high light study 2 (3h) / untreated leaf samples (Col-4)	-1.86	-3.61	0.008
low light + DBMIB (0.5h) / low light study 4 (6h)	2.39	5.22	<0.001
shift low light to dark to high light (flu1-1) / shift low light to dark (flu1-1)	1.60	3.02	<0.001
Light quality
UV unfiltered max-310nm (1h) / seedlings irradiated with 327nm cut-off (1h)	2.45	5.49	<0.001
UV unfiltered max-310nm (6h) / seedlings irradiated with 327nm cut-off (6h)	1.81	3.51	0.006
Nutrient
mannitol (4h) / untreated seedlings	1.70	3.25	<0.001
Other
callus formation (12h) / untreated root samples	-1.74	-3.39	<0.001
callus formation (24h) / untreated root samples	-1.67	-3.22	<0.001
callus formation (48h) / untreated root samples	-1.69	-3.25	0.001
callus formation (96h) / untreated root samples	-1.61	-3.10	<0.001
RBR depletion (RNAi; 12h) / untreated leaf samples (0h)	-2.47	-5.48	0.003
RBR depletion (RNAi; 24h) / untreated leaf samples (0h)	-2.52	-5.85	0.001
Photoperiod
long day (Col-0) / short day study 2 (Col-0)	-3.05	-8.34	<0.001
Stress
drought study 16 (srk2dei) / mock treated srk2dei whole plant samples	2.52	5.76	<0.001
drought study 6 (Col-0) / untreated plant samples (Col-0)	1.99	3.98	<0.001
drought study 6 (srk2cf) / untreated plant samples (srk2cf)	2.07	4.21	<0.001
drought study 7 (srk2cf) / untreated plant samples (srk2cf)	2.10	4.46	0.002
drought study 8 (control-48) / untreated control-48 seedling samples (2h)	1.70	3.30	0.001
drought study 9 (35S::ABF3-48) / untreated 35S::ABF3-48 seedling samples (24h)	2.63	6.45	0.002
drought study 9 (control-48) / untreated control-48 seedling samples (24h)	1.81	3.62	0.007
heat study 2 (hsf1/3) / untreated leaf samples (hsf1/3)	-2.94	-7.67	0.004
oxidative study 3 / Tween 20 treated aeral tissue samples	2.30	4.92	0.002
salt / FACS study 2 (20h) / root cortex protoplast samples of mock treated pCOR315.1::GFP (1h)	1.78	3.40	<0.001
salt / FACS study 2 (8h) / root cortex protoplast samples of mock treated pCOR315.1::GFP (1h)	2.06	4.17	<0.001
salt / FACS study 3 (8h) /root endodermis and quiescent center protoplast samples of mock treated pSCR::GFP (1h)	2.33	5.05	<0.001
salt study 2 (early) / untreated root samples (early)	1.69	3.77	<0.001
salt study 2 (late) / untreated root samples (late)	1.84	4.43	0.002
Temperature
shift 28°C to 19°C study 2 (35S:RPS4-HS rrs1-11) / 28°C (35S:RPS4-HS rrs1-11)	2.21	4.67	<0.001
shift 28°C to 19°C study 2 (35S:RPS4-HS) / 28°C (35S:RPS4-HS)	2.47	5.57	<0.001
shift 28°C to 19°C study 3 (35S:RPS4-HS rrs1-11) / 28°C (35S:RPS4-HS rrs1-11)	1.88	3.71	<0.001
shift 28°C to 19°C study 3 (35S:RPS4-HS) / 28°C (35S:RPS4-HS)	2.18	4.66	<0.001

## Sheet: IDL7
Treatment	Log(2) ratio	Fold change	p-value
Biotic					Log(2) ratio
A. brassicicola study 2 (Col-0) / mock treated leaf samples (Col-0)	3.35	11.36	0.004		>6
B. graminis (ataf1-1) / non-infected rosette leaf samples	2.52	6.00	0.002		4 - 6
G. cichoracearum study 3 (96h) / non-infected whole rosette samples (edr1)	-2.10	-4.22	<0.001		3 - 4
L. huidobrensis (Col-0) / untreated rosette leaf samples (Col-0)	2.99	9.66	0.009		2 - 3
M. incognita study 2 (One-Direct) / non-infested root cell samples (One-Direct)	-3.63	-9.81	0.002		1 - 2
M. incognita study 2 (Pico) / non-infested root cell samples (Pico)	-3.64	-13.55	<0.001		÷1 - ÷2
P. cucumerina study 2 (agb1-1) / mock inoculated rosette samples (agb1-1)	2.97	8.45	0.002		÷2 - ÷3
P. parasitica (10.5h) / non-infected root samples (Col-0)	2.57	5.94	0.002		<÷3
P. parasitica (30h) / non-infected root samples (Col-0)	2.48	5.58	<0.001
P. parasitica (6h) / non-infected root samples (Col-0)	2.68	6.39	<0.001
P. syringae pv. maculicola (Col-0) / mock treated leaf samples (Col-0)	3.43	11.10	<0.001
P. syringae pv. phaseolicola (24h) / mock inoculated leaf samples (24h)	2.68	6.35	<0.001
P. syringae pv. tomato study 12 (sid2) / untreated leaf tissue samples (sid2)	2.40	5.28	0.002
P. syringae pv. tomato study 3 (DC3000 avrRpm1) / mock inoculated leaf samples (24h)	1.82	3.69	0.008
P. syringae pv. tomato study 3 (DC3000 hrcC-) / mock inoculated leaf samples (24h)	1.95	3.96	0.004
S. sclerotiorum study 2 (coi1-2) / mock inoculated rosette leaf samples (coi1-2)	4.54	22.03	<0.001
S. sclerotiorum study 2 (Col-0) / mock inoculated rosette leaf samples (Col-0)	2.16	4.29	0.003
Chemical
4-thiazolidinone/acetic acid / solvent treated seedlings	2.04	3.76	0.005
5-AC / solvent treated seedling samples (Ws)	3.63	12.42	<0.001
antimycin A (AOX1a:LUC) / mock treated shoot samples (AOX1a:LUC)	4.68	25.69	<0.001
antimycin A (rao1-1) / mock treated shoot samples (rao1-1)	3.83	14.11	<0.001
antimycin A (rao1-2) / mock treated shoot samples (rao1-2)	3.74	13.23	<0.001
antimycin A study 2 (anac017-1) / mock treated shoot samples (anac017-1)	3.34	10.03	<0.001
antimycin A study 2 (AOX1a:LUC) / mock treated shoot samples (AOX1a:LUC)	4.16	17.62	<0.001
antimycin A study 2 (rao2-1) / mock treated shoot samples (rao2-1)	3.38	10.17	<0.001
bleomycin + INA / untreated seedling samples	2.32	5.59	0.008
Cd study 3 (Col-0) / untreated root samples (Col-0)	-2.61	-6.10	0.007
chitin / mock treated seedlings	3.45	10.97	<0.001
cloransulam-methyl (24h) / mock treated leaf samples (24h)	3.06	8.19	<0.001
clothianidin (4d) / mock treated Col-0 rosette leaf samples (4d)	3.07	8.38	0.008
cordycepin (1h) / untreated cell samples	-2.66	-6.94	0.004
cycloheximide / mock treated seedlings	6.18	71.34	0.002
cycloheximide / dexamethasone study 2 (pBeaconRFP_GR-ABI3) / mock treated protoplast samples (pBeaconRFP_GR-ABI3)	2.34	5.07	<0.001
cycloheximide study 4 (pBeaconRFP_GR-ABI3) / mock treated root protoplast samples (pBeaconRFP_GR-ABI3)	2.51	5.76	<0.001
furyl acrylate ester / solvent treated seedlings	1.83	3.27	0.003
H2O2 (AOX1a:LUC) / mock treated shoot samples (AOX1a:LUC)	1.99	3.95	0.001
H2O2 study 3 (Col-0) / untreated seedlings (Col-0)	1.77	3.40	0.003
H2O2 study 3 (ZAT12) / untreated seedlings (ZAT12)	3.12	8.87	<0.001
imazapyr (24h) / mock treated leaf samples (24h)	3.41	10.34	<0.001
imidacloprid (4d) / mock treated Col-0 rosette leaf samples (4d)	3.74	13.52	0.009
oligomycin (1h) / solvent treated seedling culture samples (1h)	2.19	4.39	0.003
oligomycin (4h) / solvent treated seedling culture samples (4h)	2.49	5.53	<0.001
ozone / air treated seedlings	2.32	5.12	0.002
ozone study 4 (abi1td) / untreated rosette leaf samples (abi1td)	2.45	5.47	<0.001
primisulfuron-methyl (24h) / mock treated leaf samples (24h)	3.46	10.97	0.001
selenate / untreated root samples	4.75	26.91	<0.001
sulfometuron methyl (24h) / mock treated leaf samples (24h)	4.05	16.44	<0.001
tunicamycin (ire1a-2 ire1b-1) / mock treated seedling samples (ire1a-2 ire1b-1)	2.20	4.54	<0.001
Elicitor
chitooctaose (Col-0) / mock treated whole plant samples (Col-0)	4.34	19.96	<0.001
chitooctaose (erf5-1 erf6-1) / mock treated whole plant samples (erf5-1 erf6-1)	4.49	22.59	<0.001
EF-Tu (elf18) (30min) / untreated whole plant samples (fls2-17)	5.28	38.43	0.002
EF-Tu (elf18) (60min) / untreated whole plant samples (fls2-17)	3.04	8.14	0.005
EF-Tu (elf18) study 2 (tbf1) / mock treated leaf samples (tbf1)	1.97	3.94	<0.001
EF-Tu (elf18) study 4 (Col-0) / mock treated seedling samples (Col-0)	2.91	7.31	<0.001
EF-Tu (elf18) study 4 (ein2-1) / mock treated seedling samples (ein2-1)	3.04	8.03	<0.001
EF-Tu (elf26) (30min) / untreated whole plant samples (Ler-0)	4.86	29.12	<0.001
EF-Tu (elf26) (60min) / untreated whole plant samples (Ler-0)	4.64	25.05	<0.001
FLG22 (4h) / H2O treated leaf samples (4h)	1.77	3.39	0.001
FLG22 study 2 (1h) / H2O treated Col-0 seedlings (1h)	1.74	3.43	0.009
FLG22 study 6 (Ler) / FLG22 study 8 (1h)	2.80	6.75	0.001
FLG22 study 6 (penta) / untreated leaf disc samples (penta)	2.33	4.83	0.002
HrpZ (1h) / H2O treated leaf samples (1h)	1.70	3.20	0.003
HrpZ (4h) / H2O treated leaf samples (4h)	2.49	5.90	0.002
Pep2 (bak1-3) / mock treated seedling samples (bak1-3)	4.32	19.95	<0.001
Pep2 (Col-0) / mock treated seedling samples (Col-0)	2.65	6.08	<0.001
Pep2 (ein2-1) / mock treated seedling samples (ein2-1)	3.24	9.12	<0.001
Pep2 study 2 (bak1-3) / mock treated seedling samples (bak1-3)	2.66	6.30	<0.001
Hormone
ABA study 13 (Col) / mock treated Col whole plant samples	2.57	5.89	<0.001
ABA study 13 (srk2dei) / mock treated srk2dei whole plant samples	2.10	4.31	<0.001
ABA study 5 (Col-0) / untreated plant samples (Col-0)	1.85	3.62	<0.001
ABA study 5 (srk2cf) / untreated plant samples (srk2cf)	2.23	4.84	0.001
ABA study 8 (Col-0) / solvent treated leaf samples (Col-0)	2.28	4.56	0.009
BL study 2 (brx) / mock treated seedlings (brx)	2.81	7.14	0.010
BL/H3BO3 (10d) / untreated cell culture samples	2.33	5.01	0.007
BL/H3BO3 (2d) / untreated cell culture samples	2.70	6.45	0.004
IAA study 4 (Sav-0) / mock treated seedlings (Sav-0)	1.89	3.72	<0.001
IAA study 7 (Bur-0) / untreated seedling samples (Bur-0)	2.28	4.80	<0.001
IAA study 8 (Bur-0) / untreated seedling samples (Bur-0)	2.67	6.31	0.002
IAA study 9 (Bur-0) / untreated seedling samples (Bur-0)	2.60	6.01	<0.001
MeJa study 2 (3h) / mock treated seedlings (3h)	1.89	3.73	0.006
MeJa study 5 (gai) / untreated leaf disc samples (gai)	-3.47	-10.97	<0.001
NAA + FLG22 (2h) / untreated leaf disc samples (Col-0)	1.91	3.82	0.009
OPDA study 2 (tga2-5-6) / solvent treated (tga2-5-6) seedlings	1.71	3.32	0.001
salicylic acid study 7 (npr1-1 sni1) / solvent treated whole plant samples(npr1-1 sni1)	1.90	3.81	<0.001
Light intensity
dark / 21°C (60-120min) / moderate light / 21°C (60-120min)	2.65	6.27	<0.001
high light study 7 (atwrky40) / untreated leaf samples (atwrky40)	4.32	20.48	<0.001
high light study 7 (AtWRKY63 OE1) / untreated leaf samples (AtWRKY63 OE1)	2.73	6.52	<0.001
high light study 7 (atwrky63) / untreated leaf samples (atwrky63)	3.59	10.56	0.009
light study 6 (Col-0) / dark grown Col-0 seedlings	-2.02	-4.13	<0.001
shift low light to dark to high light (flu1-1) / shift low light to dark (flu1-1)	1.70	3.34	0.004
Light quality
UV filtered WG295 (1h) / seedlings irradiated with 327nm cut-off (1h)	3.09	8.54	<0.001
UV unfiltered max-310nm (1h) / seedlings irradiated with 327nm cut-off (1h)	4.90	30.35	<0.001
UV-B (sng1-1) / shift LD to CL (sng1-1)	1.90	3.57	0.003
UV-B (tt4(C1)) / shift LD to CL (tt4(C1))	2.85	6.67	0.005
Nutrient
KNO3 (det3) / untreated etiolated seedlings (det3)	1.82	3.52	0.007
N depletion (Col-0) / Seedlings grown under N-replete condition (Col-0)	2.20	4.58	<0.001
Other
callus formation (24h) / untreated root samples	-1.69	-3.16	0.001
callus formation (96h) / untreated root samples	-3.19	-7.39	0.008
elevated CO2 study 3 (mature leaf 10) / elevated CO2 study 3 (leaf 10 primordia)	1.60	3.05	<0.001
iron deficiency / protoplasting / iron deficiency study 8 (24h)	3.37	10.73	0.003
RBR depletion (RNAi; 24h) / untreated leaf samples (0h)	-3.00	-8.39	0.004
shift to pH 4.6 / protoplasting / shift to pH 4.6 (24h)	3.38	10.38	<0.001
Photoperiod
long day (Col-0) / short day study 2 (Col-0)	-5.69	-51.61	<0.001
long day (cs26) / short day study 2 (cs26)	-1.60	-3.10	0.003
Stress
cold (early) / untreated green tissue samples (early)	2.29	7.44	0.008
cold / cordycepin (24h+1h) / cordycepin (1h)	2.63	6.25	<0.001
cold study 11 (pCBF::LUC) / untreated whole plantlet samples (pCBF::LUC)	3.51	11.56	0.005
cold study 12 (pCBF::LUC) / untreated whole plantlet samples (pCBF::LUC)	1.99	4.01	0.009
cold study 13 (pCBF::LUC) / untreated whole plantlet samples (pCBF::LUC)	1.65	3.13	0.004
cold study 2 (late) / untreated root samples (late)	2.43	6.16	<0.001
drought study 16 (Col) / mock treated Col whole plant samples	2.94	7.66	<0.001
drought study 16 (srk2dei) / mock treated srk2dei whole plant samples	2.93	7.82	<0.001
drought study 17 (10d) / untreated Col-0 flower bud samples (10d)	-2.48	-5.56	0.008
drought study 2 (Trans.) / untreated leaf samples (Trans.)	-2.97	-15.05	0.006
drought study 5 (Col-0) / untreated all aerial tissue samples (Col-0)	3.44	10.91	0.004
drought study 5 (sf6) / untreated all aerial tissue samples (sf6)	2.70	6.47	0.003
drought study 6 (Col-0) / untreated plant samples (Col-0)	3.48	11.36	<0.001
drought study 6 (srk2cf) / untreated plant samples (srk2cf)	3.38	10.43	<0.001
drought study 7 (Col-0) / untreated plant samples (Col-0)	2.98	7.89	<0.001
drought study 7 (srk2cf) / untreated plant samples (srk2cf)	2.54	5.80	<0.001
drought study 8 (35S::ABF3-48) / untreated 35S::ABF3-48 seedling samples (2h)	3.25	9.54	<0.001
drought study 8 (control-48) / untreated control-48 seedling samples (2h)	2.90	7.64	<0.001
drought study 9 (35S::ABF3-48) / untreated 35S::ABF3-48 seedling samples (24h)	4.19	18.34	<0.001
drought study 9 (control-48) / untreated control-48 seedling samples (24h)	3.74	13.56	0.003
gamma irradiation (Col-0) / untreated Col-0 rosette leaf samples (1d)	1.96	3.90	0.006
genotoxic (late) / untreated green tissue samples (late)	2.26	5.78	<0.001
genotoxic study 2 (early) / untreated root samples (early)	2.01	3.98	<0.001
genotoxic study 2 (late) / untreated root samples (late)	2.65	6.26	<0.001
hypoxia study 17 (pPEP:HF-RPL18) / mock treated pPEP:HF-RPL18 root samples	2.07	4.16	0.007
hypoxia study 17 (pRPL16B:HF-RPL18) / mock treated pRPL16B:HF-RPL18 root samples	2.27	4.86	0.007
hypoxia study 17 (pSUC2:HF-RPL18) / mock treated pSUC2:HF-RPL18 root samples	3.28	9.69	0.005
hypoxia study 18 (pSUC2:HF-RPL18) / mock treated pSUC2:HF-RPL18 shoot samples	3.18	9.17	0.005
hypoxia study 6 (ANAC102(KO-1)) / untreated plant samples (ANAC102(KO-1))	3.56	11.76	<0.001
hypoxia study 6 (Col-0) / untreated plant samples (Col-0)	3.41	10.69	0.006
osmotic (early) / untreated green tissue samples (early)	2.48	7.05	<0.001
osmotic study 4 (root) / mock treated Col-0 root samples	3.52	11.23	<0.001
osmotic study 4 (shoot) / mock treated Col-0 shoot samples	1.63	3.17	0.003
salt / FACS (32h) / root epidermis and lateral root cap protoplast samples of mock treated pWER::GFP (1h)	2.12	4.35	0.007
salt / FACS (48h) / root epidermis and lateral root cap protoplast samples of mock treated pWER::GFP (1h)	2.34	4.90	0.002
salt / FACS (48h) / root epidermis and lateral root cap protoplast samples of mock treated pWER::GFP (48h)	1.78	3.43	<0.001
salt / FACS (8h) /root epidermis and lateral root cap protoplast samples of mock treated pWER::GFP (1h)	1.88	3.55	0.004
salt / FACS study 2 (48h) / root cortex protoplast samples of mock treated pCOR315.1::GFP (48h)	1.79	3.46	<0.001
salt / FACS study 3 (8h) /root endodermis and quiescent center protoplast samples of mock treated pSCR::GFP (1h)	1.73	3.22	0.004
salt study 2 (early) / untreated root samples (early)	2.45	6.21	<0.001
salt study 2 (late) / untreated root samples (late)	3.68	14.25	<0.001
Temperature
shift 28°C to 19°C (35S:RPS4-HS rrs1-11) / 28°C (35S:RPS4-HS rrs1-11)	3.02	8.15	<0.001
shift 28°C to 19°C (35S:RPS4-HS) / 28°C (35S:RPS4-HS)	3.34	10.66	<0.001
shift 28°C to 19°C study 3 (35S:RPS4-HS rrs1-11) / 28°C (35S:RPS4-HS rrs1-11)	2.13	4.45	<0.001
shift 28°C to 19°C study 3 (35S:RPS4-HS) / 28°C (35S:RPS4-HS)	2.52	5.79	<0.001

## Sheet: PIP1
Treatment	Log(2) ratio	Fold change	p-value
Biotic					Log(2) ratio
A. brassicicola study 2 (Col-0) / mock treated leaf samples (Col-0)	4.84	26.60	<0.001		>6
B. graminis (ataf1-1) / non-infected rosette leaf samples	2.37	5.26	0.002		4 - 6
B. graminis (Col-0) / non-infected rosette leaf samples	1.60	3.04	0.002		3 - 4
G. orontii study 6 (Col-0) / untreated rosette leaf samples (Col-0)	1.73	3.63	0.003		2 - 3
G. orontii study 6 (Col-0) / untreated rosette leaf samples (Col-0)	1.79	3.79	0.002		1 - 2
G. orontii study 6 (eds16-1) / untreated rosette leaf samples (eds16-1)	2.25	4.98	<0.001		÷1 - ÷2
G. orontii study 6 (eds16-1) / untreated rosette leaf samples (eds16-1)	2.28	5.08	<0.001		÷2 - ÷3
M. incognita study 2 (Pico) / non-infested root cell samples (Pico)	-1.57	-3.28	0.006		<÷3
P. cucumerina (Col-0) / mock inoculated rosette samples (Col-0)	1.91	3.88	0.002
P. cucumerina study 2 (agb1-1) / mock inoculated rosette samples (agb1-1)	2.78	6.82	<0.001
P. cucumerina study 2 (Col-0) / mock inoculated rosette samples (Col-0)	1.93	3.95	0.002
P. infestans (6h) / mock treated leaf samples (6h)	2.42	5.35	<0.001
P. parasitica (10.5h) / non-infected root samples (Col-0)	5.94	60.41	0.006
P. parasitica (2.5h) / non-infected root samples (Col-0)	4.33	19.46	0.008
P. parasitica (30h) / non-infected root samples (Col-0)	5.51	44.21	0.005
P. parasitica (6h) / non-infected root samples (Col-0)	5.59	48.64	0.010
P. syringae pv. maculicola (Col-0) / mock treated leaf samples (Col-0)	3.39	11.23	0.002
P. syringae pv. phaseolicola (6h) / mock inoculated leaf samples (6h)	1.60	3.19	0.009
S. sclerotiorum (coi1-2) / mock inoculated rosette leaf samples (coi1-2)	2.46	5.33	0.006
S. sclerotiorum (Col-0) / mock inoculated rosette leaf samples (Col-0)	2.02	4.21	0.004
S. sclerotiorum study 2 (coi1-2) / mock inoculated rosette leaf samples (coi1-2)	5.81	56.61	<0.001
S. sclerotiorum study 2 (Col-0) / mock inoculated rosette leaf samples (Col-0)	4.66	26.06	0.001
Chemical
4-thiazolidinone/acetic acid / solvent treated seedlings	2.14	4.33	0.002
antimycin A (AOX1a:LUC) / mock treated shoot samples (AOX1a:LUC)	5.43	42.93	<0.001
antimycin A (rao1-1) / mock treated shoot samples (rao1-1)	4.79	26.55	<0.001
antimycin A (rao1-2) / mock treated shoot samples (rao1-2)	4.82	27.86	<0.001
antimycin A study 2 (anac017-1) / mock treated shoot samples (anac017-1)	1.62	3.15	0.003
antimycin A study 2 (AOX1a:LUC) / mock treated shoot samples (AOX1a:LUC)	5.28	38.67	<0.001
antimycin A study 2 (rao2-1) / mock treated shoot samples (rao2-1)	3.13	8.95	<0.001
arsenate (Col-0) / untreated Col-0 root samples	1.59	3.03	<0.001
arsenate study 2 (Col-0) / untreated Col-0 root samples	2.59	6.04	<0.001
arsenate study 3 (30μM As(V)) / P deficiency study 6 (5μM Pi)	1.80	3.58	0.002
arsenate study 3 (30μM As(V)) / shift 5μM Pi to 30μM Pi	1.96	3.99	0.002
chitin / mock treated seedlings	5.20	37.16	<0.001
CMP (24h) / solvent treated root culture samples (24h)	2.40	5.28	<0.001
CMP (4h) / solvent treated root culture samples (4h)	3.36	10.67	<0.001
cycloheximide / mock treated seedlings	6.99	126.29	<0.001
cycloheximide / dexamethasone study 2 (pBeaconRFP_GR-ABI3) / mock treated protoplast samples (pBeaconRFP_GR-ABI3)	3.15	8.92	<0.001
cycloheximide study 4 (pBeaconRFP_GR-ABI3) / mock treated root protoplast samples (pBeaconRFP_GR-ABI3)	3.22	9.28	<0.001
dicamba (10h) / H2O treated seedling samples (10h)	2.55	6.13	0.001
fenclorim (24h) / solvent treated root culture samples (24h)	1.59	3.07	0.007
fenclorim (4h) / solvent treated root culture samples (4h)	2.88	7.35	<0.001
oligomycin (1h) / solvent treated seedling culture samples (1h)	2.96	7.62	<0.001
oligomycin (4h) / solvent treated seedling culture samples (4h)	5.33	39.19	<0.001
sulfometuron methyl (24h) / mock treated leaf samples (24h)	2.31	5.29	0.004
syringolin study 2 / solvent treated leaf samples (syl_404_bc2)	4.16	17.72	0.003
syringolin study 3 (late) / solvent treated leaf samples (Col-0; late)	3.36	10.31	<0.001
TIBA / mock treated seedlings	3.26	9.52	0.002
Elicitor
chitooctaose (Col-0) / mock treated whole plant samples (Col-0)	4.37	20.61	<0.001
chitooctaose (erf5-1 erf6-1) / mock treated whole plant samples (erf5-1 erf6-1)	4.29	19.43	<0.001
EF-Tu (elf18) (30min) / untreated whole plant samples (fls2-17)	5.34	40.58	0.001
EF-Tu (elf18) (60min) / untreated whole plant samples (fls2-17)	4.26	19.15	0.002
EF-Tu (elf18) study 3 (Col-0) / mock treated seedling samples (Col-0)	1.58	3.01	<0.001
EF-Tu (elf18) study 3 (ein2-1) / mock treated seedling samples (ein2-1)	1.74	3.34	<0.001
EF-Tu (elf18) study 4 (Col-0) / mock treated seedling samples (Col-0)	2.78	7.33	0.002
EF-Tu (elf18) study 4 (ein2-1) / mock treated seedling samples (ein2-1)	2.22	4.71	<0.001
EF-Tu (elf26) (30min) / untreated whole plant samples (Ler-0)	3.93	15.36	0.003
EF-Tu (elf26) (60min) / untreated whole plant samples (Ler-0)	5.16	35.76	<0.001
FLG22 + GA (1h) / untreated leaf disc samples (Ler)	5.01	28.67	<0.001
FLG22 + GA (2h) / untreated leaf disc samples (Ler)	4.60	22.56	0.002
FLG22 study 2 (1h) / H2O treated Col-0 seedlings (1h)	2.53	5.79	<0.001
FLG22 study 4 (35S:miR393) / untreated leaf disc samples (35S:miR393)	4.05	17.44	<0.001
FLG22 study 4 (Col-0) / untreated leaf disc samples (Col-0)	2.72	6.15	0.009
FLG22 study 5 (35S:miR393) / untreated leaf disc samples (35S:miR393)	4.13	17.78	<0.001
FLG22 study 6 (Ler) / FLG22 study 8 (1h)	5.21	37.37	<0.001
FLG22 study 6 (Ler) / untreated leaf disc samples (Ler)	4.79	24.45	<0.001
GST-NPP1 (1h) / GST (1h)	2.73	6.87	<0.001
GST-NPP1 (4h) / GST (4h)	3.38	11.06	<0.001
HrpZ (1h) / H2O treated leaf samples (1h)	2.08	4.58	0.008
Pep2 study 2 (bak1-3) / mock treated seedling samples (bak1-3)	1.86	3.64	<0.001
Hormone
24-eBL + glucose (dark) / mock treated seedling samples	-2.05	-4.10	0.006
MeJa study 5 (gai) / untreated leaf disc samples (gai)	-2.46	-5.99	0.008
NAA + FLG22 (1h) / untreated leaf disc samples (Col-0)	2.83	6.60	0.007
salicylic acid study 11 (dsr1) / mock treated seedling samples (dsr1)	4.00	15.58	<0.001
Light intensity
high light study 7 (atwrky40) / untreated leaf samples (atwrky40)	2.15	4.50	<0.001
light study 6 (Col-0) / dark grown Col-0 seedlings	-1.61	-3.11	0.003
Light quality
UV filtered WG295 (1h) / seedlings irradiated with 327nm cut-off (1h)	2.44	5.42	<0.001
UV unfiltered max-310nm (1h) / seedlings irradiated with 327nm cut-off (1h)	3.28	9.71	<0.001
UV unfiltered max-310nm (6h) / seedlings irradiated with 327nm cut-off (6h)	3.64	12.31	0.004
UV-B (sng1-1) / shift LD to CL (sng1-1)	1.91	3.81	<0.001
UV-B (tt4(C1)) / shift LD to CL (tt4(C1))	2.15	4.44	<0.001
Nutrient
glucose study 2 (dark) / mock treated seedling samples	-2.56	-5.95	0.007
iron deficiency study 13 (bhlh100 bhlh101) / untreated bhlh100 bhlh101 shoot samples	3.84	14.90	<0.001
iron deficiency study 2 (late) / mock treated root samples	2.64	6.26	<0.001
iron deficiency study 9 (Tsu-1) / mock treated root samples (Tsu-1)	3.26	9.57	<0.001
Other
germination (12h) / seed desiccation	-2.23	-4.70	<0.001
germination (1h) / seed desiccation	-1.77	-3.43	0.004
germination (24h) / seed desiccation	-2.46	-5.56	<0.001
germination (48h) / seed desiccation	-2.26	-4.81	<0.001
germination (6h) / seed desiccation	-2.21	-4.67	<0.001
shift to pH 4.6 (12h) / mock treated root samples (12h)	2.60	6.04	0.006
shift to pH 4.6 (LZ4) / mock treated root samples (LZ4)	3.32	10.04	0.004
shift to pH 4.6 / FACS (pCOR315.1::GFP) / root cortex protoplast samples of mock-treated pCOR315.1::GFP	2.45	5.34	0.003
shift to pH 4.6 / FACS (PET111::GFP) / root cap columella protoplast samples of mock-treated PET111::GFP	2.99	7.90	<0.001
stratification (48h) / seed desiccation	-1.62	-3.08	0.001
Photoperiod
circadian clock (Ca2+)cyt / nicotinamide (73h) / circadian clock (Ca2+)cyt study7 (C24_LUC_AEQ)	2.26	4.78	0.004
Stress
cold study 2 (late) / untreated root samples (late)	1.74	3.49	<0.001
drought study 15 (camta1-3) / untreated camta1-3 root samples	-1.79	-3.48	0.001
genotoxic study 2 (late) / untreated root samples (late)	1.66	3.66	<0.001
hypoxia study 2 (late) / untreated seedlings (late)	2.14	4.43	<0.001
hypoxia study 8 / untreated Col-0 root samples	2.93	7.58	0.005
hypoxia study 9 (AtERF73/HRE1-RNAi20) / untreated root samples(AtERF73/HRE1-RNAi20)	3.99	17.56	<0.001
hypoxia study 9 (Col-0) / untreated root samples (Col-0)	2.86	7.85	<0.001
salt / FACS study 2 (20h) / root cortex protoplast samples of mock treated pCOR315.1::GFP (1h)	2.24	4.66	<0.001
salt / FACS study 2 (32h) / root cortex protoplast samples of mock treated pCOR315.1::GFP (1h)	1.62	3.06	0.001
salt / FACS study 2 (48h) / root cortex protoplast samples of mock treated pCOR315.1::GFP (1h)	2.17	4.46	<0.001
salt / FACS study 2 (48h) / root cortex protoplast samples of mock treated pCOR315.1::GFP (1h)	1.93	3.74	<0.001
salt / FACS study 3 (3h) / root endodermis and quiescent center protoplast samples of mock treated pSCR::GFP (1h)	1.86	3.67	<0.001
salt / FACS study 3 (8h) / root endodermis and quiescent center protoplast samples of mock treated pSCR::GFP (1h)	2.13	4.43	<0.001
salt study 2 (late) / untreated root samples (late)	4.63	28.05	<0.001

## Sheet: PIP2
Treatment	Log(2) ratio	Fold change	p-value
Biotic					Log(2) ratio
A. brassicicola study 2 (Col-0) / mock treated leaf samples (Col-0)	6.98	139.04	<0.001		>6
A. brassicicola study 3 (Col-0) / mock treated leaf samples (Col-0)	4.63	24.58	0.001		4 - 6
B. cinerea / non-infected rosette leaf samples	2.65	5.38	0.001		3 - 4
B. graminis (ataf1-1) / non-infected rosette leaf samples	3.47	11.53	<0.001		2 - 3
B. graminis (Col-0) / non-infected rosette leaf samples	2.95	7.73	<0.001		1 - 2
G. orontii study 6 (eds16-1) / untreated rosette leaf samples (eds16-1)	3.13	8.79	<0.001		÷1 - ÷2
G. orontii study 6 (eds16-1) / untreated rosette leaf samples (eds16-1)	3.10	8.53	<0.001		÷2 - ÷3
L. huidobrensis (Col-0) / untreated rosette leaf samples (Col-0)	1.84	3.76	0.005		<÷3
P. cucumerina (aba1-6) / mock inoculated rosette samples (aba1-6)	2.37	5.18	<0.001
P. cucumerina (Col-0) / mock inoculated rosette samples (Col-0)	3.38	11.28	0.001
P. cucumerina study 2 (agb1-1) / mock inoculated rosette samples (agb1-1)	4.22	18.64	<0.001
P. cucumerina study 2 (Col-0) / mock inoculated rosette samples (Col-0)	3.36	11.10	0.001
P. infestans (6h) / mock treated leaf samples (6h)	4.19	18.16	0.001
P. parasitica (30h) / non-infected root samples (Col-0)	5.43	43.79	0.005
P. parasitica (6h) / non-infected root samples (Col-0)	6.54	95.90	0.004
P. syringae pv. tomato study 7 (eds1-1) / P. syringae pv. tomato study 6 (eds1-1)	-2.31	-5.01	0.008
R. solani (AG2-1) / mock inoculated whole plant samples	3.57	11.77	<0.001
R. solani (AG8) / mock inoculated whole plant samples	2.91	7.52	<0.001
S. sclerotiorum (coi1-2) / mock inoculated rosette leaf samples (coi1-2)	5.48	41.48	<0.001
S. sclerotiorum (Col-0) / mock inoculated rosette leaf samples (Col-0)	5.52	45.88	<0.001
S. sclerotiorum study 2 (coi1-2) / mock inoculated rosette leaf samples (coi1-2)	7.83	223.27	<0.001
S. sclerotiorum study 2 (Col-0) / mock inoculated rosette leaf samples (Col-0)	6.67	100.76	<0.001
Chemical
4-thiazolidinone/acetic acid / solvent treated seedlings	4.51	20.82	<0.001
AgNO3 / mock treated seedlings	4.52	23.20	0.006
antimycin A (AOX1a:LUC) / mock treated shoot samples (AOX1a:LUC)	4.62	24.98	<0.001
antimycin A (rao1-1) / mock treated shoot samples (rao1-1)	4.61	24.11	<0.001
antimycin A (rao1-2) / mock treated shoot samples (rao1-2)	3.53	11.17	0.002
antimycin A study 2 (anac017-1) / mock treated shoot samples (anac017-1)	3.40	10.66	<0.001
antimycin A study 2 (AOX1a:LUC) / mock treated shoot samples (AOX1a:LUC)	2.96	7.78	<0.001
antimycin A study 2 (rao2-1) / mock treated shoot samples (rao2-1)	3.33	9.62	0.002
arsenate (Col-0) / untreated Col-0 root samples	4.76	24.33	<0.001
arsenate (Ws-2) / untreated Ws-2 root samples	2.96	7.80	<0.001
arsenate study 2 (Col-0) / untreated Col-0 root samples	5.11	31.11	<0.001
arsenate study 3 (30μM As(V)) / P deficiency study 6 (5μM Pi)	2.69	6.45	<0.001
arsenate study 3 (30μM As(V)) / shift 5μM Pi to 30μM Pi	3.49	10.97	<0.001
Cd study 3 (Col-0) / untreated root samples (Col-0)	-4.26	-19.18	0.001
chitin / mock treated seedlings	3.73	13.29	<0.001
cloransulam-methyl (24h) / mock treated leaf samples (24h)	3.00	8.53	0.009
CMP (24h) / solvent treated root culture samples (24h)	2.12	4.40	<0.001
CMP (4h) / solvent treated root culture samples (4h)	3.16	9.12	<0.001
cycloheximide / mock treated seedlings	6.83	113.17	<0.001
DFPM (Col-0) / solvent treated seedling samples (Col-0)	3.71	13.41	<0.001
fenclorim (24h) / solvent treated root culture samples (24h)	2.60	6.20	<0.001
fenclorim (4h) / solvent treated root culture samples (4h)	4.50	22.94	<0.001
furyl acrylate ester / solvent treated seedlings	4.08	16.06	<0.001
L-AOPP + IAA (3h) / L-AOPP (3h)	2.07	4.22	<0.001
L-AOPP + IAA (3h) / mock treated seedling samples (3h)	2.10	4.30	<0.001
mefenpyr + isoxadifen (Col-0) / mock treated rosette leaf samples (Col-0)	3.57	12.34	<0.001
mefenpyr + isoxadifen (sid2-2) / mock treated rosette leaf samples (sid2-2)	2.78	6.39	0.002
mefenpyr + isoxadifen (tga2-1 tga3-1 tga5-1 tga6-1) / mock treated rosette leaf samples (tga2-1 tga3-1 tga5-1 tga6-1)	3.36	9.93	<0.001
NAA / mock treated radicle samples	3.51	20.50	0.004
oligomycin (4h) / solvent treated seedling culture samples (4h)	3.51	11.47	<0.001
ozone / air treated seedlings	2.31	4.84	<0.001
ozone study 2 (Col-0) / fresh air treated leaf samples (Col-0)	1.68	3.20	0.005
ozone study 4 (abi1td) / untreated rosette leaf samples (abi1td)	3.94	15.49	<0.001
primisulfuron-methyl (24h) / mock treated leaf samples (24h)	3.56	12.59	0.005
sulfometuron methyl (24h) / mock treated leaf samples (24h)	3.92	16.04	0.003
syringolin study 2 / solvent treated leaf samples (syl_404_bc2)	6.62	98.25	<0.001
syringolin study 3 (late) / solvent treated leaf samples (Col-0; late)	5.35	40.40	<0.001
syringolin study 4 (late) / solvent treated leaf samples (Col-0; late inf.)	3.64	12.69	<0.001
TIBA / mock treated seedlings	4.39	20.86	0.003
tunicamycin (ire1a-2 ire1b-1) / mock treated seedling samples (ire1a-2 ire1b-1)	2.70	6.51	<0.001
Elicitor
chitooctaose (Col-0) / mock treated whole plant samples (Col-0)	4.21	18.48	<0.001
chitooctaose (erf5-1 erf6-1) / mock treated whole plant samples (erf5-1 erf6-1)	4.32	19.56	<0.001
EF-Tu (elf18) study 3 (Col-0) / mock treated seedling samples (Col-0)	2.32	5.53	0.006
EF-Tu (elf18) study 3 (ein2-1) / mock treated seedling samples (ein2-1)	1.94	3.95	0.008
EF-Tu (elf18) study 4 (Col-0) / mock treated seedling samples (Col-0)	2.11	4.37	<0.001
EF-Tu (elf26) (60min) / untreated whole plant samples (Ler-0)	4.00	16.00	<0.001
FLG22 + GA (2h) / untreated leaf disc samples (Ler)	5.40	31.39	0.003
FLG22 study 10 (2h) / FLG22 study 10 (0h)	-2.61	-6.49	0.003
FLG22 study 4 (35S:miR393) / untreated leaf disc samples (35S:miR393)	3.88	17.22	0.003
FLG22 study 5 (35S:miR393) / untreated leaf disc samples (35S:miR393)	4.35	22.02	<0.001
FLG22 study 6 (Ler) / FLG22 study 8 (1h)	4.14	17.40	<0.001
Pep2 (bak1-3) / mock treated seedling samples (bak1-3)	4.22	18.56	<0.001
Pep2 (Col-0) / mock treated seedling samples (Col-0)	2.49	5.64	<0.001
Pep2 (ein2-1) / mock treated seedling samples (ein2-1)	2.45	5.66	0.003
Pep2 study 2 (bak1-3) / mock treated seedling samples (bak1-3)	3.99	16.11	<0.001
Hormone
24-eBL (dark) / mock treated seedling samples	-1.82	-3.67	0.003
24-eBL + glucose (dark) / mock treated seedling samples	-2.09	-4.41	0.002
ABA study 13 (Col) / mock treated Col whole plant samples	2.13	4.48	0.001
DFPM + ABA (Col-0) / solvent treated seedling samples (Col-0)	2.77	6.80	<0.001
IAA study 10 (4h) / mock treated root samples (4h)	3.64	11.69	0.001
IAA study 11 (3h) / mock treated root samples (3h)	4.45	21.81	<0.001
IAA study 4 (Sav-0) / mock treated seedlings (Sav-0)	2.97	7.85	<0.001
IAA study 8 (Bur-0) / untreated seedling samples (Bur-0)	2.41	5.31	<0.001
IAA study 9 (Bl-1) / untreated seedling samples (Bl-1)	1.81	3.50	<0.001
IAA study 9 (Bur-0) / untreated seedling samples (Bur-0)	3.18	9.31	<0.001
IAA study 9 (C24) / untreated seedling samples (C24)	2.51	5.69	<0.001
IAA study 9 (Col-0) / untreated seedling samples (Col-0)	2.27	4.82	<0.001
IAA study 9 (Fei-0) / untreated seedling samples (Fei-0)	1.70	3.23	<0.001
NAA + FLG22 (1h) / untreated leaf disc samples (Col-0)	3.19	9.38	0.006
RALF (30min) / mock treated seedling samples (30min)	4.03	16.04	<0.001
salicylic acid study 13 (CS57715) / mock treated rosette leaf samples (CS57715)	-1.80	-3.51	0.010
shift NPA to NAA (2h) / NPA study 3	6.12	69.40	<0.001
shift NPA to NAA (6h) / NPA study 3	6.04	65.46	<0.001
Light intensity
low light + DBMIB (2h) / low light study 4 (6h)	3.14	8.86	<0.001
Light quality
UV filtered WG295 (1h) / seedlings irradiated with 327nm cut-off (1h)	4.41	21.33	<0.001
UV unfiltered max-310nm (1h) / seedlings irradiated with 327nm cut-off (1h)	4.72	26.22	<0.001
UV-B (sng1-1) / shift LD to CL (sng1-1)	2.27	4.81	<0.001
UV-B (tt4(C1)) / shift LD to CL (tt4(C1))	1.85	3.71	0.002
Nutrient
N depletion (Col-0) / Seedlings grown under N-replete condition (Col-0)	1.81	3.45	<0.001
P deficiency study 2 (leaf) / Pi supplemented leaf samples	1.94	3.73	0.004
sulfur deficiency study 2 (3h) / mock treated root samples	3.54	11.61	<0.001
Other
callus formation (12h) / untreated root samples	4.21	23.23	0.005
callus formation (24h) / untreated root samples	4.93	31.97	<0.001
callus formation (48h) / untreated root samples	4.57	23.93	<0.001
callus formation (96h) / untreated root samples	3.30	10.77	0.002
callus formation study 2 (24h) / untreated shoot samples	2.72	7.23	0.006
callus formation study 2 (96h) / untreated shoot samples	2.46	5.45	<0.001
callus formation study 3 (35d + 1d) / untreated hypocotyl samples (35d)	4.61	24.38	<0.001
callus formation study 3 (7d + 1d) / untreated hypocotyl samples (7d)	3.93	15.22	<0.001
IVT-E RNA labeling (root elongation zone) / IVT-E RNA labeling (root tip)	2.14	4.63	0.002
one-cycle RNA labeling (root elongation zone) / one-cycle RNA labeling (root tip)	1.98	4.24	0.006
shift high CO2 / SD to air CO2 / SD (cat2-1) / high CO2 / SD (cat2-1)	2.48	5.89	0.004
shift to pH 4.6 / protoplasting / shift to pH 4.6 (24h)	-2.07	-4.41	0.009
shoot regeneration study 2 (met1-1) / callus formation study 5 (met1-1)	-2.31	-4.90	<0.001
Stress
drought study 13 (Bil-5) / mock treated Bil-5 rosette leaf samples	-1.59	-3.02	<0.001
drought study 13 (Tamm-2) / mock treated Tamm-2 rosette leaf samples	-1.66	-3.13	0.002
drought study 14 (camta1-3) / untreated camta1-3 rosette leaf samples	-2.49	-6.24	0.008
drought study 14 (Col-0) / untreated Col-0 rosette leaf samples	-3.83	-15.00	<0.001
drought study 9 (35S::ABF3-48) / untreated 35S::ABF3-48 seedling samples (24h)	1.66	3.30	0.007
genotoxic study 2 (late) / untreated root samples (late)	2.44	6.89	<0.001
hypoxia study 12 (MPK6_1) / mock treated MPK6_1 root samples	-2.82	-7.53	0.007
hypoxia study 14 (35S::HA::RAP2.12) / mock treated rosette samples (35S::HA::RAP2.12)	1.78	3.55	0.004
hypoxia study 9 (AtERF73/HRE1-RNAi20) / untreated root samples (AtERF73/HRE1-RNAi20)	3.49	13.55	<0.001
hypoxia study 9 (Col-0) / untreated root samples (Col-0)	2.20	4.99	<0.001
osmotic (early) / untreated green tissue samples (early)	1.56	3.80	0.007
salt study 2 (late) / untreated root samples (late)	2.69	7.47	<0.001

## Sheet: PIP3
Treatment	Log(2) ratio	Fold change	p-value
Biotic					Log(2) ratio
A. brassicicola study 2 (Col-0) / mock treated leaf samples (Col-0)	6.05	70.53	<0.001		>6
A. brassicicola study 3 (Col-0) / mock treated leaf samples (Col-0)	2.43	5.39	0.004		4 - 6
B. cinerea / non-infected rosette leaf samples	2.46	8.10	0.003		3 - 4
B. graminis (ataf1-1) / non-infected rosette leaf samples	3.26	9.69	<0.001		2 - 3
B. graminis (Col-0) / non-infected rosette leaf samples	2.90	7.44	<0.001		1 - 2
P. cucumerina study 2 (agb1-1) / mock inoculated rosette samples (agb1-1)	2.50	5.68	<0.001		÷1 - ÷2
P. infestans (6h) / mock treated leaf samples (6h)	3.34	10.35	<0.001		÷2 - ÷3
P. parasitica (10.5h) / non-infected root samples (Col-0)	6.85	115.12	<0.001		<÷3
P. parasitica (2.5h) / non-infected root samples (Col-0)	5.99	64.07	0.001
P. parasitica (30h) / non-infected root samples (Col-0)	5.83	56.98	<0.001
P. parasitica (6h) / non-infected root samples (Col-0)	6.91	120.51	<0.001
P. syringae pv. maculicola (Col-0) / mock treated leaf samples (Col-0)	2.88	8.35	0.006
R. solani (AG2-1) / mock inoculated whole plant samples	1.73	3.40	0.002
S. sclerotiorum (coi1-2) / mock inoculated rosette leaf samples (coi1-2)	4.84	29.02	<0.001
S. sclerotiorum (Col-0) / mock inoculated rosette leaf samples (Col-0)	5.24	39.47	<0.001
S. sclerotiorum study 2 (coi1-2) / mock inoculated rosette leaf samples (coi1-2)	7.40	168.35	<0.001
S. sclerotiorum study 2 (Col-0) / mock inoculated rosette leaf samples (Col-0)	7.19	145.13	<0.001
Chemical
AgNO3 / mock treated seedlings	4.02	16.19	0.001
antimycin A (AOX1a:LUC) / mock treated shoot samples (AOX1a:LUC)	6.04	66.24	<0.001
antimycin A (rao1-1) / mock treated shoot samples (rao1-1)	6.11	70.83	<0.001
antimycin A (rao1-2) / mock treated shoot samples (rao1-2)	5.39	41.79	<0.001
antimycin A study 2 (anac017-1) / mock treated shoot samples (anac017-1)	1.70	3.35	0.004
antimycin A study 2 (AOX1a:LUC) / mock treated shoot samples (AOX1a:LUC)	5.17	36.67	<0.001
antimycin A study 2 (rao2-1) / mock treated shoot samples (rao2-1)	2.54	6.29	0.006
arsenate (Col-0) / untreated Col-0 root samples	4.99	31.55	<0.001
arsenate (Ws-2) / untreated Ws-2 root samples	2.66	6.34	<0.001
arsenate study 2 (Col-0) / untreated Col-0 root samples	5.63	49.12	<0.001
arsenate study 3 (30μM As(V)) / P deficiency study 6 (5μM Pi)	1.64	3.15	0.002
arsenate study 3 (30μM As(V)) / shift 5μM Pi to 30μM Pi	2.47	5.61	<0.001
Cd study 3 (Col-0) / untreated root samples (Col-0)	-4.40	-21.14	<0.001
chitin / mock treated seedlings	4.11	17.79	<0.001
cloransulam-methyl (24h) / mock treated leaf samples (24h)	2.26	4.91	0.005
CMP (4h) / solvent treated root culture samples (4h)	2.67	6.51	<0.001
cycloheximide / mock treated seedlings	7.35	162.47	<0.001
cycloheximide / dexamethasone study 2 (pBeaconRFP_GR-ABI3) / mock treated protoplast samples (pBeaconRFP_GR-ABI3)	4.04	16.39	<0.001
cycloheximide study 4 (pBeaconRFP_GR-ABI3) / mock treated root protoplast samples (pBeaconRFP_GR-ABI3)	4.05	16.48	<0.001
estradiol study 5 (OLexA-46::RPXC) / mock treated plant samples (OLexA-46::RPXC)	2.13	4.55	0.003
fenclorim (4h) / solvent treated root culture samples (4h)	3.00	7.98	<0.001
mefenpyr + isoxadifen (tga2-1 tga3-1 tga5-1 tga6-1) / mock treated rosette leaf samples(tga2-1 tga3-1 tga5-1 tga6-1)	2.05	4.13	<0.001
oligomycin (1h) / solvent treated seedling culture samples (1h)	3.46	11.35	<0.001
oligomycin (4h) / solvent treated seedling culture samples (4h)	5.29	39.07	<0.001
primisulfuron-methyl (24h) / mock treated leaf samples (24h)	2.89	7.84	0.007
syringolin study 2 / solvent treated leaf samples (syl_404_bc2)	6.20	69.58	0.006
syringolin study 3 (late) / solvent treated leaf samples (Col-0; late)	5.26	39.37	<0.001
syringolin study 4 (late) / solvent treated leaf samples (Col-0; late inf.)	3.69	13.32	<0.001
Elicitor
chitooctaose (Col-0) / mock treated whole plant samples (Col-0)	3.48	11.16	<0.001
chitooctaose (erf5-1 erf6-1) / mock treated whole plant samples (erf5-1 erf6-1)	3.32	9.96	<0.001
EF-Tu (elf18) (30min) / untreated whole plant samples (fls2-17)	3.39	10.52	<0.001
EF-Tu (elf18) (60min) / untreated whole plant samples (fls2-17)	3.50	11.42	0.003
EF-Tu (elf26) (30min) / untreated whole plant samples (Ler-0)	2.58	6.01	0.002
EF-Tu (elf26) (60min) / untreated whole plant samples (Ler-0)	4.25	19.02	<0.001
FLG22 + GA (1h) / untreated leaf disc samples (Ler)	4.99	23.43	0.004
FLG22 + GA (2h) / untreated leaf disc samples (Ler)	4.90	22.05	0.005
FLG22 study 10 (2h) / FLG22 study 10 (0h)	-2.81	-7.22	0.003
FLG22 study 4 (35S:miR393) / untreated leaf disc samples (35S:miR393)	3.50	11.78	0.005
FLG22 study 4 (Col-0) / untreated leaf disc samples (Col-0)	3.03	8.51	0.004
FLG22 study 5 (35S:miR393) / untreated leaf disc samples (35S:miR393)	3.03	8.67	0.010
FLG22 study 6 (Ler) / FLG22 study 8 (1h)	4.76	27.76	<0.001
FLG22 study 6 (Ler) / untreated leaf disc samples (Ler)	4.27	14.20	0.008
FLG22 study 6 (penta) / untreated leaf disc samples (penta)	4.07	16.11	<0.001
FLG22 study 7 (penta) / untreated leaf disc samples (penta)	3.94	15.40	0.001
Pep2 (bak1-3) / mock treated seedling samples (bak1-3)	1.68	3.23	<0.001
Pep2 study 2 (bak1-3) / mock treated seedling samples (bak1-3)	2.21	4.75	0.001
Hormone
24-eBL (dark) / mock treated seedling samples	-1.94	-3.90	0.002
24-eBL + glucose (dark) / mock treated seedling samples	-1.97	-3.85	0.006
NAA + FLG22 (1h) / untreated leaf disc samples (Col-0)	3.53	11.86	0.002
Light intensity
light study 6 (Col-0) / dark grown Col-0 seedlings	-1.77	-3.41	<0.001
low light + DBMIB (2h) / low light study 4 (6h)	1.87	3.80	0.003
Light quality
UV filtered WG295 (1h) / seedlings irradiated with 327nm cut-off (1h)	2.28	4.89	<0.001
UV unfiltered max-310nm (1h) / seedlings irradiated with 327nm cut-off (1h)	3.99	15.94	<0.001
UV unfiltered max-310nm (6h) / seedlings irradiated with 327nm cut-off (6h)	2.72	6.64	0.005
UV-B (sng1-1) / shift LD to CL (sng1-1)	1.70	3.26	<0.001
Nutrient
iron deficiency study 13 (bhlh100 bhlh101) / untreated bhlh100 bhlh101 shoot samples	2.98	8.05	<0.001
iron deficiency study 2 (late) / mock treated root samples	4.08	16.90	<0.001
Stress
cold study 2 (late) / untreated root samples (late)	2.16	5.30	<0.001
genotoxic study 2 (late) / untreated root samples (late)	2.39	7.09	0.001
hypoxia study 8 / untreated Col-0 root samples	3.32	10.00	<0.001
hypoxia study 9 (AtERF73/HRE1-RNAi20) / untreated root samples (AtERF73/H...	4.82	32.67	<0.001
hypoxia study 9 (Col-0) / untreated root samples (Col-0)	3.05	9.24	<0.001
salt / FACS study 2 (20h) / root cortex protoplast samples of mock treated pCOR315.1::GFP (1h)	1.87	3.68	<0.001
salt / FACS study 2 (48h) / root cortex protoplast samples of mock treated pCOR315.1::GFP (1h)	1.73	3.32	<0.001
salt / FACS study 2 (48h) / root cortex protoplast samples of mock treated pCOR315.1::GFP (48h)	1.78	3.39	<0.001
salt / FACS study 3 (3h) / root endodermis and quiescent center protoplast samples of mock treated pSCR::GFP (1h)	1.59	3.03	<0.001
salt study 2 (late) / untreated root samples (late)	5.16	42.50	<0.001

## Sheet: PIPL1
Treatment	Log(2) ratio	Fold change	p-value
Chemical					Log(2) ratio
mefenpyr + isoxadifen (Col-0) / mock treated rosette leaf samples (Col-0)	1.84	3.77	0.007		>6
mefenpyr + isoxadifen (sid2-2) / mock treated rosette leaf samples (sid2-2)	2.17	4.52	<0.001		4 - 6
					3 - 4
					2 - 3
					1 - 2
					÷1 - ÷2
					÷2 - ÷3
					<÷3

## Sheet: PIPL3
Treatment	Log(2) ratio	Fold change	p-value
Biotic					Log(2) ratio
S. sclerotiorum study 2 (coi1-2) / mock inoculated rosette leaf samples (coi1-2)	1.84	3.61	<0.001		>6
S. sclerotiorum study 2 (Col-0) / mock inoculated rosette leaf samples (Col-0)	3.24	9.62	<0.001		4 - 6
Chemical					3 - 4
NAA / mock treated radicle samples	3.22	10.85	<0.001		2 - 3
Hormone					1 - 2
BL/H3BO3 (4d) / untreated cell culture samples	-1.79	-3.47	<0.001		÷1 - ÷2
IAA / FACS (E3754) / root xylem pole pericycle protoplast samples of mock treated E3754	2.16	4.68	0.006		÷2 - ÷3
IAA study 10 (0.5h) / mock treated root samples (0.5h)	2.08	4.29	0.010		<÷3
IAA study 10 (12h) / mock treated root samples (12h)	3.81	14.13	<0.001
IAA study 10 (24h) / mock treated root samples (24h)	3.32	10.95	0.002
IAA study 10 (2h) / mock treated root samples (2h)	3.81	15.16	0.001
IAA study 10 (4h) / mock treated root samples (4h)	4.13	17.37	<0.001
IAA study 10 (8h) / mock treated root samples (8h)	4.02	16.38	<0.001
IAA study 11 (3h) / mock treated root samples (3h)	4.94	30.65	<0.001
IAA study 2 / solvent treated seedlings	2.47	5.52	0.001
IAA study 8 (C24) / untreated seedling samples (C24)	1.69	3.19	<0.001
IAA study 8 (Col-0) / untreated seedling samples (Col-0)	1.63	3.08	<0.001
IAA study 9 (Bl-1) / untreated seedling samples (Bl-1)	2.23	4.64	<0.001
IAA study 9 (Bur-0) / untreated seedling samples (Bur-0)	1.94	3.87	0.001
IAA study 9 (C24) / untreated seedling samples (C24)	2.23	4.64	<0.001
IAA study 9 (Col-0) / untreated seedling samples (Col-0)	2.39	5.20	<0.001
IAA study 9 (Fei-0) / untreated seedling samples (Fei-0)	2.49	5.57	<0.001
shift NPA to NAA (2h) / NPA study 3	4.73	26.77	<0.001
shift NPA to NAA (6h) / NPA study 3	5.58	47.74	<0.001
Light intensity
shift low light to dark to high light (flu1-1) / shift low light to dark (flu1-1)	2.55	5.97	0.003
Nutrient
glucose study 2 (dark) / mock treated seedling samples	1.68	3.20	<0.001
Other
callus formation (12h) / untreated root samples	3.78	16.61	0.005
callus formation (24h) / untreated root samples	4.45	22.20	<0.001
callus formation (48h) / untreated root samples	4.43	21.55	<0.001
callus formation (96h) / untreated root samples	4.13	17.55	<0.001
callus formation study 2 (12h) / untreated shoot samples	2.57	6.29	0.007
callus formation study 2 (24h) / untreated shoot samples	2.83	7.13	0.002
callus formation study 2 (48h) / untreated shoot samples	3.08	8.32	<0.001
callus formation study 2 (96h) / untreated shoot samples	3.57	11.54	<0.001
callus formation study 3 (35d + 1d) / untreated hypocotyl samples (35d)	4.93	30.44	<0.001
callus formation study 3 (7d + 1d) / untreated hypocotyl samples (7d)	4.65	25.19	<0.001
shoot regeneration study 2 (met1-1) / callus formation study 5 (met1-1)	-2.27	-4.79	<0.001
